# Supplementary material for: Population structure and genetic diversity characterization of a sunflower association mapping population using SSR and SNP markers
Source: BMC Plant Biol. 2015 Feb 13;15:52. doi: 10.1186/s12870-014-0360-x (PMC4351844; doi:10.1186/s12870-014-0360-x)
Supplement: Additional file 1: — Results of the analysis of molecular variance (AMOVA). Table. [file 12870_2014_360_MOESM1_ESM.xlsx]

## Sheet: Additional_File_1
Table S1 Analysis of molecular variance (AMOVA)
Marker	Comparison	Fst Value	P-value
SSR	AMP-IL vs OP+CP	0.0247855	0.001
	Argentinean IL vs "Other origin"	0.0282765	0.001
	HA vs RHA	0.0155889	0.001
SNP	Argentinean IL vs "Other origin"	0.0179066	0.001
	HA vs RHA	0.00343827	0.032
SSR+SNP	Argentinean IL vs "Other origin"	0.0208116	0.001
	HA vs RHA	0.00683308	0.002
