# Supplementary material for: Population structure and genetic diversity characterization of a sunflower association mapping population using SSR and SNP markers
Source: BMC Plant Biol. 2015 Feb 13;15:52. doi: 10.1186/s12870-014-0360-x (PMC4351844; doi:10.1186/s12870-014-0360-x)
Supplement: Additional file 4: — Inbred lines assigned to the three groups retrieved from the DAPC analysis. Table. [file 12870_2014_360_MOESM4_ESM.xlsx]

## Sheet: Additional_file_4
Table S2. Inbred lines assigned to the three groups retrieved from DAPC analysis. Inbred lines consistently assigned to the same group are highlighted according to the color scheme used in figure 3.
Inbred line	Group assigment SSR	Group assigment SNP	Group assignment SSR + SNP
2071	1	1	1
2125	1	1	1
5075	1	1	1
B481-2	1	1	1
B481-4	1	1	1
B481-5	1	1	1
B483-1	1	1	1
B483-3	1	1	1
B487-4	1	1	1
C438	1	1	1
C454-B	1	1	1
C458B	1	1	1
C816	1	1	1
HA89	1	1	1
5035	1	2	1
B481-3	1	2	1
C813	1	2	1
C818	1	2	1
R413	1	2	1
R415	1	2	1
R422	1	2	1
R425	1	3	1
C977	1	3	3
R073	1	3	3
RHA274	1	3	3
RHA440	1	3	3
RHA299	2	2	1
5023	2	2	2
5307	2	2	2
5313	2	2	2
5393-E	2	2	2
5393-N	2	2	2
ALB2/5261	2	2	2
ALB2/5261/5	2	2	2
C110M	2	2	2
R417	2	2	2
R419	2	2	2
R420	2	2	2
R423	2	2	2
R424	2	2	2
R426-1	2	2	2
R437	2	2	2
R439	2	2	2
R459-1	2	2	2
R459-2	2	2	2
R459-4	2	2	2
R461-3	2	2	2
R461-4	2	2	2
R465-3	2	2	2
R467-3	2	2	2
R467-5	2	2	2
RHA276	2	2	2
RHA801	2	2	2
5341/51084	2	2	3
5341-1	2	2	3
C610-1	2	2	3
PAC2	2	2	3
R453	2	2	3
RHA275	2	2	3
5381	2	3	3
5383	2	3	3
C208F	2	3	3
C826	2	3	3
GP365	2	3	3
R426-2	2	3	3
R461-2	2	3	3
RHA439	2	3	3
RHA441	2	3	3
2121	3	1	1
2123	3	1	1
51084/5429	3	1	1
C154B	3	1	1
R447	3	1	1
2067	3	2	1
C829B	3	2	1
2021	3	2	2
51084	3	2	2
51084/C820	3	2	2
B10	3	2	2
C820	3	2	2
RHA266	3	2	2
5049	3	2	3
5348	3	2	3
5431	3	2	3
7X1	3	2	3
B475-4	3	2	3
C494-1	3	2	3
C626-M	3	2	3
C627-M1	3	2	3
R432	3	2	3
R433	3	2	3
R463-3	3	2	3
R463-4	3	2	3
R463-5	3	2	3
C112M	3	3	1
7-1-1	3	3	2
2091	3	3	3
2095	3	3	3
2101	3	3	3
5285	3	3	3
5286	3	3	3
5289	3	3	3
B473-2	3	3	3
B473-4	3	3	3
B473-5	3	3	3
B473-6	3	3	3
B475-3	3	3	3
B475-6	3	3	3
B477-1	3	3	3
B481-6	3	3	3
B485-5	3	3	3
B59	3	3	3
B99	3	3	3
C1059	3	3	3
C192-1	3	3	3
C396-2B	3	3	3
C436	3	3	3
C625-U	3	3	3
C811	3	3	3
C812B	3	3	3
C817	3	3	3
c827	3	3	3
C849	3	3	3
C851	3	3	3
C853	3	3	3
F155	3	3	3
HA234	3	3	3
HA302	3	3	3
HA64	3	3	3
HA853	3	3	3
HAR2	3	3	3
HAR4	3	3	3
R429	3	3	3
R435	3	3	3
R443	3	3	3
R449	3	3	3
RK416	3	3	3
