# Supplementary material for: Population structure and genetic diversity characterization of a sunflower association mapping population using SSR and SNP markers
Source: BMC Plant Biol. 2015 Feb 13;15:52. doi: 10.1186/s12870-014-0360-x (PMC4351844; doi:10.1186/s12870-014-0360-x)
Supplement: Additional file 6: — General characteristics of the sunflower accessions included in the study. Table. [file 12870_2014_360_MOESM6_ESM.xlsx]

## Sheet: Additional_File_6
Table S3. General characteristics of the sunflower accessions included in the study
ACCESSION	Pedigree	Origin	Oil /confectionery/ Ornamental	maintainer/ Restorer	Other characteristics	Classification in this study
2021	B 21 B83-3/11335/VNIIMK populations crosses	Argentina	Oil	maintainer	Autocompatible	AMP-IL
2067	B 85-18-7	Argentina	Oil	maintainer	White seed	AMP-IL
2071	HA335/A69 derived	Argentina	Oil	maintainer	Rust and downy mildew resistant	AMP-IL
2091	B92—150-315	Argentina	Oil	maintainer	High oil content	AMP-IL
2095	B92—150-534	Argentina	Oil	maintainer	High oil content	AMP-IL
2101	Israel V3 derived	Israel	Confectionery	maintainer	_	AMP-IL
2121	HA341 derived	Argentina	Oil	maintainer	High oil content	AMP-IL
2123	HA342 HA89*2/Pervwenets High oleic derived	USA	Oil	maintainer	Verticillium resistant	AMP-IL
2125	HA343 HA89*2/Pervwenets High oleic derived	USA	Oil	maintainer	High oil content	AMP-IL
5023	R79-13-232-1	Argentina	Oil	Restorer	_	AMP-IL
5035	R79-15-631-1	Argentina	Oil	Restorer	_	AMP-IL
5049	R79-25-1522-2	Argentina	Oil	Restorer	_	AMP-IL
5075	R79-78-132-1	Argentina	Oil	Restorer	_	AMP-IL
5285	RG91-460-1/263	Argentina	Oil	Restorer	High oil content	AMP-IL
5286	RG91460-2/265	Argentina	Oil	Restorer	High oil content	AMP-IL
5289	RG91-460-7/763	Argentina	Oil	Restorer	High oil content	AMP-IL
5307	HA361/	Argentina	Oil	Restorer	Low height	AMP-IL
5313	R92-160/RN160	Argentina	Oil	Restorer	Rust resistant	AMP-IL
5348	RPoman91-12 derived	Argentina	Oil	Restorer	_	AMP-IL
5381	RG98-657-3/P6472HO	Argentina	Oil	Restorer	High oil content	AMP-IL
5383	RG-98-657-3 derived PION6472HO	Argentina	Oil	Restorer	High oil content	AMP-IL
5431	derived 91T608/PION6440//R049	Argentina	Oil	Restorer	Drought Stress Tolerant	AMP-IL
7-1-1	derived ELLA-1 B	Argentina	Oil	maintainer	Sclerotinia Head Rot tolerant	AMP-IL
7-1-2	derived ELLA-1 B	Argentina	Oil	maintainer	Sclerotinia Head Rot tolerant	Composite (CP)
7-1-21	derived ELLA-1 B	Argentina	Oil	maintainer	Sclerotinia Head Rot tolerant	Composite (CP)
51084	DerivedEN1084	Argentina	Oil	Restorer	Sclerotinia Head Rot tolerant	AMP-IL
51084/5429	Derived EN1084///PION6440/91T608//R307	Argentina	Oil	Restorer	Sclerotinia Head Rot tolerant	AMP-IL
51084/C820	Derived EN1084/RHA801	Argentina	Oil	Restorer	Sclerotinia Head Rot tolerant	AMP-IL
5341/51084	Derived R94-RCO/EN1084	Argentina	Oil	Restorer	Sclerotinia Head Rot tolerant	AMP-IL
5341-1	R94/RCO	Argentina	Oil	Restorer	_	AMP-IL
5393-E	RG-00-667-5/MEx18AO Sel E derived	Argentina	Oil	Restorer	High oil content	AMP-IL
5393-N	RG-00-667-5/MEx18AO Sel N derived	Argentina	Oil	Restorer	High oil content	AMP-IL
7X1	Ella-1 Sel E/Solf	Argentina	Oil	maintainer	Sclerotinia Head Rot tolerant	AMP-IL
ALB2/5261	Derived RALB2/RP261	Argentina	Oil	Restorer	Sclerotinia Head Rot tolerant	AMP-IL
ALB2/5261/51084	Derived RALB2/RP261/EN1084	Argentina	Oil	Restorer	Sclerotinia Head Rot tolerant	AMP-IL
B10	derived PxS81-162	Argentina	Oil	maintainer	_	AMP-IL
B473-2	derived BHA64/417-2_2	Argentina	Oil	maintainer	Drought Stress Tolerant	AMP-IL
B473-4	derived BHA64/417-2_4	Argentina	Oil	maintainer	Drought Stress Tolerant	AMP-IL
B473-5	derived BHA64/417-2_5	Argentina	Oil	maintainer	Drought Stress Tolerant	AMP-IL
B473-6	derived BHA64/417-2_6	Argentina	Oil	maintainer	Drought Stress Tolerant	AMP-IL
B475-3	derived BHA64/R432_3	Argentina	Oil	maintainer	Drought Stress Tolerant	AMP-IL
B475-4	derived BHA64/R432_4	Argentina	Oil	maintainer	Drought Stress Tolerant	AMP-IL
B475-6	derived BHA64/R432_6	Argentina	Oil	maintainer	Drought Stress Tolerant	AMP-IL
B477-1	derived BHA64/B71_1	Argentina	Oil	maintainer	Drought Stress Tolerant	AMP-IL
B481-2	derived B71/R423_2	Argentina	Oil	maintainer	Drought Stress Tolerant	AMP-IL
B481-3	derived B71/R423_3	Argentina	Oil	maintainer	Drought Stress Tolerant	AMP-IL
B481-4	derived B71/R423_4	Argentina	Oil	maintainer	Drought Stress Tolerant	AMP-IL
B481-5	derived B71/R423_5	Argentina	Oil	maintainer	Drought Stress Tolerant	AMP-IL
B481-6	derived B71/R423_6	Argentina	Oil	maintainer	Drought Stress Tolerant	AMP-IL
B483-1	derived B71/R432_1	Argentina	Oil	maintainer	Drought Stress Tolerant	AMP-IL
B483-3	derived B71/R432_3	Argentina	Oil	maintainer	Drought Stress Tolerant	AMP-IL
B485-5	derived BHA64/HAR4_5	Argentina	Oil	maintainer	Drought Stress Tolerant	AMP-IL
B487-4	derived B71/BHAR4	Argentina	Oil	maintainer	Drought Stress Tolerant	AMP-IL
B59	derived B85-9-7	Argentina	Oil	maintainer	_	AMP-IL
B99	derived Po91-123-2	Argentina	Oil	maintainer	_	AMP-IL
C1005-M	XRQ/PSC8 F2 L-3 derived	USA	Oil	maintainer	Sclerotinia Head Rot tolerant	Open-Pollinated (OP)
C1059	HA 224 Armavirski9345/HA8 derived	USA	Oil	maintainer	Rust and Verticillium resistant	AMP-IL
C110M	C-2055-45	Argentina	Oil	Restorer	_	AMP-IL
C111-3U	C-2055-35	Argentina	Oil	Restorer	_	Composite (CP)
C112M	C-2055-17	Argentina	Oil	Restorer	_	AMP-IL
C113M	PR I	Argentina	Oil	Restorer	_	Composite (CP)
C114M	PR I	Argentina	Oil	Restorer	_	Composite (CP)
C139-1	HAR4 derived.Saenz Peña 74-1-2 Sel.N	Argentina	Oil	maintainer	Downy mildew, Rust and Verticillium resistant	Composite (CP)
C139-2	HAR4 derived.Saenz Peña 74-1-2 Sel.E	Argentina	Oil	maintainer	Downy mildew, Rust and Verticillium resistant	Composite (CP)
C149-1	DM-1 derived. Composite of B Lines Sel N	USA	Oil	maintainer	Downy mildew resistant	Composite (CP)
C149-2	DM-1 derived. Composite of B Lines Sel B	USA	Oil	maintainer	Downy mildew resistant	Composite (CP)
C154B	derived HA 337 B	USA	Oil	maintainer	_	AMP-IL
C155	RHA340 derived. HA89*3/H. Argophyllus 415	USA	Oil	Restorer	Downy mildew resistant	Composite (CP)
C166-U	WIR 135 derived.	Rusia	_	_	_	Composite (CP)
C191-1	1 B derived	Romania	Oil	maintainer	Normal Cytoplasm	Open-Pollinated (OP)
C192-1	2 B derived	Romania	Oil	maintainer	Normal Cytoplasm	AMP-IL
C208F	derived GMS 801	Argentina	Oil	Restorer	Sclerotinia Head Rot tolerant	AMP-IL
C396-2B	B MF 83-3/111335. VNIIMK populations crosses	Argentina	Oil	maintainer	Autocompatible	AMP-IL
C397	SP 1-4-SR derived	Argentina	Oil	maintainer	Rust resistant	Open-Pollinated (OP)
C398	Caburé INTA derived	Argentina	Oil	maintainer	Rust resistant	Open-Pollinated (OP)
C428	SP 74-1-2 derived	Argentina	Oil	maintainer	Rust resistant	Composite (CP)
C430	HAR2 derived.Impira INTA Sel.N	Argentina	Oil	maintainer	Rust and Verticillium resistant	Open-Pollinated (OP)
C432-1	HAR4 derived.Saenz Peña 74-1-2 Sel.E	Argentina	Oil	maintainer	Mildew, Rust and Verticillium resistant	Composite (CP)
C432-2	HAR4 derived.Saenz Peña 74-1-2 Sel.N	Argentina	Oil	maintainer	Mildew, Rust and Verticillium resistant	Composite (CP)
C433	HAR derived.Guayacán INTA Sel.	Argentina	Oil	maintainer	Mildew, Rust and Verticillium resistant	Composite (CP)
C434	Guayacán INTA Sel.Castelar	Argentina	Oil	maintainer	Rust resistant	Composite (CP)
C436	derived MP 557	Argentina	Oil	maintainer	_	AMP-IL
C437	953-88-3 derived	Argentina	Oil	maintainer	Rust resistant	Composite (CP)
C438	SP S3 derived	Argentina	Oil	maintainer	_	AMP-IL
C454B	HA 335 B derived	USA	Oil	maintainer	Downy mildew resistant	AMP-IL
C458B	VNIIMK 8931 derived	USA	Oil	maintainer	_	AMP-IL
C494-1	PAC-1 derived	France	Oil	maintainer	Sclerotinia Head Rot Tolerant	AMP-IL
C610-1	CM307-1	Other	_	maintainer	_	AMP-IL
C618-1M	ESE UNO Sel E derived	Argentina	Oil	_	Branched	Open-Pollinated (OP)
C618-1U	derived Pob RIV ESE UNO	Argentina	Oil	_	_	Open-Pollinated (OP)
C618-2U	ESE UNO Sel EN derived	Argentina	Oil	maintainer	_	Open-Pollinated (OP)
C620-1U	S-377 Sel N derived	Argentina	Oil	maintainer	_	Open-Pollinated (OP)
C620-2U	S-377 Sel E derived	Argentina	Oil	maintainer	_	Open-Pollinated (OP)
C621	S-1 derived	Argentina	Oil	maintainer	_	Open-Pollinated (OP)
C625-U	L-91-3 derived	Argentina	Oil	maintainer	_	AMP-IL
C626-M	L-130 Sel E derived	Argentina	Oil	_	Branched	AMP-IL
C627-M1	L-130 Sel N derived	Argentina	Oil	_	Branched	AMP-IL
C628-M1	L-149 Sel E derived	Argentina	Oil	_	Branched	Composite (CP)
C-632-1	derived Pob RIV L-196	Argentina	Oil	maintainer	_	Composite (CP)
C633-1U	L-363 Sel E derived	Argentina	Oil	maintainer	_	Composite (CP)
C811	HA 124 VNIIMK 8883 derived	USA	Oil	maintainer	_	AMP-IL
C812B	derived HA 390	Argentina	Oil	maintainer	_	AMP-IL
C813	B LINE SCL REC. SEL	USA	Oil	maintainer	Verticillium resistant	AMP-IL
C816	RHA 391 START derived	USA	Oil	Restorer	Non-Branched	AMP-IL
C817	RHA 392 SELECT derived	USA	Oil	Restorer	_	AMP-IL
C818	RHA 408 ROMANIA R-LINE SCL POP-1 derived	USA	Oil	Restorer	_	AMP-IL
C820	derived RHA 801	Argentina	Oil	Restorer	Sclerotinia Head Rot tolerant	AMP-IL
C826	RHA 439 RHA 377/ AS 3211 derived	USA	Oil	Restorer	Sclerotinia Head Rot tolerant	AMP-IL
C827	RHA 440 RHA 377/ AS 4379 derived	USA	Oil	Restorer	Sclerotinia Head Rot tolerant	AMP-IL
C829B	derived HA 441 B	Argentina	Oil	maintainer	Sclerotinia Head Rot tolerant	AMP-IL
C849	HA 853 1975 High Yield Composite derived	USA	Oil	maintainer	Verticillium resistant	AMP-IL
C851	HA 234 2*Smena//HA6/HA8 derived	USA	Oil	maintainer	Rust resistant	AMP-IL
C853	HA 372 H 55 Sel derived	USA	Oil	maintainer	_	AMP-IL
C977	HA 442 B HA 425/87 CAEB//HA434/HA412 derived	USA	Oil	maintainer	Imidazolinona Herbicide resistant	AMP-IL
C998	SF270 derived	USA	Oil	maintainer	Sclerotinia Head Rot Susceptible	Open-Pollinated (OP)
C999	NK277 derived	USA	Oil	maintainer	Sclerotinia Head Rot tolerant	Open-Pollinated (OP)
F155	ACS	Argentina	Oil	maintainer	_	AMP-IL
GP365	VNIIMK 6540 x CA3	Argentina	Oil	maintainer	Rust resistant	AMP-IL
HA234	2*SMENA//HA6/HA8	Argentina	Oil	maintainer	_	AMP-IL
HA302	Peredovick 304	USA	Oil	_	Rust and Verticillium resistant, Mildew susc	AMP-IL
HA441	HA412/SD	USA	Oil	maintainer	Sclerotinia Head Rot tolerant	AMP-IL
HA64	derived VNIIMK 1646	USA	Oil	maintainer	Drought Stress Tolerant	AMP-IL
HA853	1975 High Yield Composite	USA	Oil	maintainer	_	AMP-IL
HA89	“Vniimk 8931”	USA	Oil	maintainer	_	AMP-IL
HAR2	derived IMPIRA INTA	Argentina	Oil	maintainer	Drought Stress Tolerant	AMP-IL
HAR4	derived SAENZ PEÑA 74-1-2	Argentina	Oil	maintainer	Drought Stress Tolerant	AMP-IL
PAC2	H. petiolaris x HA61	France	_	Restorer	Sclerotinia Stem and Head Rot tolerant	AMP-IL
R073	R79-73-421	Argentina	Oil	Restorer	_	AMP-IL
R413	derived RHA340	Argentina	Oil	Restorer	Downy mildew Resistant	AMP-IL
R415	HA89/T+//PAC1	Argentina	Oil	Restorer	Drought Stress Tolerant	AMP-IL
R417	PAC1/HA89/T-	Argentina	Oil	Restorer	Drought Stress Tolerant	AMP-IL
R419	HA89/T-//CF9	Argentina	Oil	Restorer	Drought Stress Tolerant	AMP-IL
R420	HA89/T-//CF9//RHA340	Argentina	Oil	Restorer	Drought Stress Tolerant	AMP-IL
R422	PNMR651/M734//RHA340	Argentina	Oil	Restorer	Drought Stress Tolerant	AMP-IL
R423	M734/PNMR651	Argentina	Oil	Restorer	Drought Stress Tolerant	AMP-IL
R424	M734/PNMR651	Argentina	Oil	Restorer	Drought Stress Tolerant	AMP-IL
R425	91T608	Argentina	Oil	Restorer	Drought Stress Tolerant	AMP-IL
R426-1	91T608/RHA340_1	Argentina	Oil	Restorer	Drought Stress Tolerant	AMP-IL
R426-2	91T608/RHA340_2	Argentina	Oil	Restorer	Drought Stress Tolerant	AMP-IL
R429	PION6440/91T608//R307	Argentina	Oil	Restorer	Drought Stress Tolerant	AMP-IL
R432	PION6440/91T608//R049	Argentina	Oil	Restorer	Drought Stress Tolerant	AMP-IL
R433	PION6440/91T608	Argentina	Oil	Restorer	Drought Stress Tolerant	AMP-IL
R435	PION6440/PUNTA	Argentina	Oil	Restorer	Drought Stress Tolerant	AMP-IL
R437	PUNTA/PION6440	Argentina	Oil	Restorer	Drought Stress Tolerant	AMP-IL
R439	derived Pob R ACG	Argentina	Oil	Restorer	Drought Stress Tolerant	AMP-IL
R443	A21/R049	Argentina	Oil	Restorer	Drought Stress Tolerant	AMP-IL
R447	A71//B59/R049	Argentina	Oil	Restorer	Drought Stress Tolerant	AMP-IL
R449	A9/R049//A59/R049	Argentina	Oil	Restorer	Drought Stress Tolerant	AMP-IL
R453	A59/R049//RACG	Argentina	Oil	Restorer	Drought Stress Tolerant	AMP-IL
R459-1	R423/417-1_1	Argentina	Oil	Restorer	Drought Stress Tolerant	AMP-IL
R459-2	R423/417-1_2	Argentina	Oil	Restorer	Drought Stress Tolerant	AMP-IL
R459-4	R423/417-1_4	Argentina	Oil	Restorer	Drought Stress Tolerant	AMP-IL
R461-2	R423/417-2_2	Argentina	Oil	Restorer	Drought Stress Tolerant	AMP-IL
R461-3	R423/417-2_3	Argentina	Oil	Restorer	Drought Stress Tolerant	AMP-IL
R461-4	R423/417-2_4	Argentina	Oil	Restorer	Drought Stress Tolerant	AMP-IL
R463-3	R432/417-2_3	Argentina	Oil	Restorer	Drought Stress Tolerant	AMP-IL
R463-4	R432/417-2_4	Argentina	Oil	Restorer	Drought Stress Tolerant	AMP-IL
R463-5	R432/417-2_5	Argentina	Oil	Restorer	Drought Stress Tolerant	AMP-IL
R465-3	R432/423_3	Argentina	Oil	Restorer	Drought Stress Tolerant	AMP-IL
R467-3	R423/HA64_3	Argentina	Oil	Restorer	Drought Stress Tolerant	AMP-IL
R467-5	R423/HA64_5	Argentina	Oil	Restorer	Drought Stress Tolerant	AMP-IL
RHA266	Wild H. annuus x Peredovik	USA	_	Restorer	Downy mildew resistant	AMP-IL
RHA274	CMSPI343765/HA119//HA62-4-5/2/T66006-2-2-11-3-2	Argentina	Oil	Restorer	_	AMP-IL
RHA275	CMS PI343765/HA119//HA62-4-5/2/T66006-2-2-11-3-2	USA	_	Restorer	Recessive Branching, Rust resistant	AMP-IL
RHA276	CMS PI343765/HA119//HA62-4-5/2/T66006-2-2-11-3-2	USA	_	Restorer	Recessive Branching, Rust resistant	AMP-IL
RHA299	cmsP-21 VR1/T70050. T70050 is from a cross involving cmsPI 343765]HA I19/2]HA 62-4-5 and individual plant selections from T66006-2 made by AR-SEA-USDA, College Station, Tex.	USA	Oil	Restorer	_	AMP-IL
RHA439	oilseed restorer line RHA377/AS 3211 derived	USA	Oil	Restorer	Sclerotinia Head Rot tolerant, highly linoleic	AMP-IL
RHA440	oilseed restorer line RHA377/AS4379 derived	USA	Oil	Restorer	Sclerotinia Head Rot tolerant, highly linoleic	AMP-IL
RHA801	Multiple source R‑line population	USA	Oil	Restorer	Sclerotinia Head Rot tolerant	AMP-IL
RK416	Composite Ruso x Klein	Argentina	Oil	maintainer	_	AMP-IL
7-1-2	derived ELLA-1 B	Argentina	Oil	Maintainer	Sclerotinia sclerotiorum tolerant	Composite (CP)
7-1-21	derived ELLA-1 B	Argentina	Oil	Maintainer	Sclerotinia sclerotiorum tolerant	Composite (CP)
C1005-M	XRQ/PSC8 F2 L-3 derived	USA	Oil	Maintainer	Sclerotinia sclerotiorum tolerant	Open-Pollinated (OP)
C111-3U	C-2055-35	Argentina	Oil	Restorer	_	Composite (CP)
C113M	PR I	Argentina	Oil	Restorer	_	Composite (CP)
C114M	PR I	Argentina	Oil	Restorer	_	Composite (CP)
C139-1	HAR4 derived.Saenz Peña 74-1-2 Sel.N	Argentina	Oil	Maintainer	Downy mildew, Rust and Verticillium resistant	Composite (CP)
C139-2	HAR4 derived.Saenz Peña 74-1-2 Sel.E	Argentina	Oil	Maintainer	Downy mildew, Rust and Verticillium resistant	Composite (CP)
C149-1	DM-1 derived. Composite of B Lines Sel N	USA	Oil	Maintainer	Downy mildew resistant	Composite (CP)
C149-2	DM-1 derived. Composite of B Lines Sel B	USA	Oil	Maintainer	Downy mildew resistant	Composite (CP)
C155	RHA340 derived. HA89*3/H. Argophyllus 415	USA	Oil	Restorer	Downy mildew resistant	Composite (CP)
C166-U	WIR 135 derived.	Rusia	_	_	_	Composite (CP)
C191-1	1 B derived	Romania	Oil	Maintainer	_	Open-Pollinated (OP)
C397	SP 1-4-SR derived	Argentina	Oil	Maintainer	Rust resistant	Open-Pollinated (OP)
C398	Caburé INTA derived	Argentina	Oil	Maintainer	Rust resistant	Open-Pollinated (OP)
C428	SP 74-1-2 derived	Argentina	Oil	Maintainer	Rust resistant	Composite (CP)
C430	HAR2 derived.Impira INTA Sel.N	Argentina	Oil	Maintainer	Rust and Verticillium resistant	Open-Pollinated (OP)
C432-1	HAR4 derived.Saenz Peña 74-1-2 Sel.E	Argentina	Oil	Maintainer	Downy mildew, Rust and Verticillium resistant	Composite (CP)
C432-2	HAR4 derived.Saenz Peña 74-1-2 Sel.N	Argentina	Oil	Maintainer	Downy mildew, Rust and Verticillium resistant	Composite (CP)
C433	HAR derived.Guayacán INTA Sel.	Argentina	Oil	Maintainer	Downy mildew, Rust and Verticillium resistant	Composite (CP)
C434	Guayacán INTA Sel.Castelar	Argentina	Oil	Maintainer	Rust resistant	Composite (CP)
C437	953-88-3 derived	Argentina	Oil	Maintainer	Rust resistant	Composite (CP)
C618-1M	ESE UNO Sel E derived	Argentina	Oil	_	Branched	Open-Pollinated (OP)
C618-1U	derived Pob RIV ESE UNO	Argentina	Oil	_	_	Open-Pollinated (OP)
C618-2U	ESE UNO Sel EN derived	Argentina	Oil	Maintainer	_	Open-Pollinated (OP)
C620-1U	S-377 Sel N derived	Argentina	Oil	Maintainer	_	Open-Pollinated (OP)
C620-2U	S-377 Sel E derived	Argentina	Oil	Maintainer	_	Open-Pollinated (OP)
C621	S-1 derived	Argentina	Oil	Maintainer	_	Open-Pollinated (OP)
C628-M1	L-149 Sel E derived	Argentina	Oil	_	Branched	Composite (CP)
C-632-1	derived Pob RIV L-196	Argentina	Oil	Maintainer	_	Composite (CP)
C633-1U	L-363 Sel E derived	Argentina	Oil	Maintainer	_	Composite (CP)
C998	SF270 derived	USA	Oil	Maintainer	Sclerotinia sclerotiorum Susceptible	Open-Pollinated (OP)
C999	NK277 derived	USA	Oil	Maintainer	Sclerotinia sclerotiorum tolerant	Open-Pollinated (OP)
