# Supplementary material for: Population structure and genetic diversity characterization of a sunflower association mapping population using SSR and SNP markers
Source: BMC Plant Biol. 2015 Feb 13;15:52. doi: 10.1186/s12870-014-0360-x (PMC4351844; doi:10.1186/s12870-014-0360-x)
Supplement: Additional file 7: — Primer sequences location and type of analysis for the SSR markers included in the present study. [file 12870_2014_360_MOESM7_ESM.xlsx]

## Sheet: Additional_File_7
Table S4. Primer sequences, marker location and information.
Alias	TYPE OF MARKER	linkage group	repetition motif	minimum expected size	maximum expected size	Forward primer	Reverse Primer	Use
HT0974	EST-SSR	1	GT	173	195	HEX-AAAGGCGATTGAGTTTTTCGAT	GCAAGAATGAAAGGCCAACTTTA	GD/PS
HT0595	EST-SSR	1	GA	291	312	NED-TTGTTGTGGTGACTTGATTTAT	TCTCTTTAAATACACTTCCTCTCT	GD/PS
HA77	gSSR	1	GA	247	262	HEX-TGTAATCTGTATCACTTCCACC	GTTGTTCTGTTAGGTCGTTCCG	GD/PS
HT0761	EST-SSR	2	TG	126	128	NED-GGTGGGTGTTTGATTTTGTGTG	TCTCCTCTCTCCCTTTGTCTGC	GD/PS
HT0572	EST-SSR	2	TA	300	321	FAM-CACGCCATATGAAAGCAACTCT	TCATGGATGTTCATCACCAGAC	GD/PS
HA3239	gSSR	2	ATG	134	144	NED-CTTAATTCCGACATAAGCAGG	CTTTCATTATTCACAACCCCC	GD/PS
HT0292	EST-SSR	3	TC	311	334	HEX-ACTGTCAACACCTCCTTCGACT	GGCTTACACTTCTCTCCATCTCAA	GD/PS
HT0734	EST-SSR	3	TA	294	300	NED-GTTTCGCAGCTCTAGCATTGA	CCCCCTACAAGGCAACAAAATA	GD/PS
HA2920	gSSR	3	ATG	163	187	FAM-AACGTGTTCATTCGGATGC	GAAGATTGGTATGATGGGGC	GD/PS
HT1045	EST-SSR	4	NA	312	325	NED-GGATGAGAGACCGGAGAAATA	AAAGGAAGTATTGATTTATGTATGGA	GD/PS
HT0375	EST-SSR	4	TA	398	418	NED-GCTGAAACGGGTCAATAAAGTC	TGAAGAAATGCTTCCAATCTGA	GD/PS
HA991	gSSR	4	GA	137	148	FAM-GCCCCCTTGATGCCCTTTTC	GAATCGCCATTTGAATCGCCAG	GD/PS
HT0440	EST-SSR	5	AGG	236	248	NED-GAAGTTGGGAGGGTTGTTCAAG	CCTCCTGTTGGAACACCAAAT	GD/PS
HT0591	EST-SSR	5	TTC	310	333	HEX-AGAGGAATGAGATCGGGTTGAT	GTGGGACAACTCAGCAACGTC	GD/PS
HA4103	gSSR	6	GA	141	152	FAM-TCACTTATCACCAATCTCATCCA	CTGTCTCAAATCGGGTGGTT	GD/PS
HA3312	gSSR	6	GA	98	110	FAM-TAACTGCAACAGACATGGAA	ATAACGATTGCACAACACAA	GD/PS
HA1848	gSSR	7	ATT	230	268	HEX-CATCCCCTTCTGAATAGAAA	TAGGCTCGTTAAACTTACGG	GD/PS
ORS1041	gSSR	7	CT	274	282	FAM-AAACAAACCTTAATGGGGTCGTA	ATATTGGCTGGTTGATGCTGAT	GD/PS
HT0519	EST-SSR	8	AT	252	274	HEX-TTTCGTGACCGAGAAAGGTAT	TGTGGCATACATAGAAATGATCTAA	GD/PS
HA3581	gSSR	8	ATG	128	147	NED-GTAGAGGAGTATCGCCAATAGC	GTTCCAATGGCCAACGATTGTG	GD/PS
HA2063	gSSR	9	GA	167	180	FAM-CACCGCAGATGGCCAATTCAAC	GGTTCTGCTAACCTGCAATGCG	GD/PS
ORS510	gSSR	9	GT	247	257	HEX-CATCGCGTCCCTCTCTCTAA	CCAACCATCACAGCAATCAG	GD/PS
HA928	gSSR	10	GTATT	217	227	HEX-CCTTTGTAGTCCCTTACTGG	GGTCGATCATGTATGCGTGTTG	GD/PS
HA3204	gSSR	10	ATC	113	118	NED-GCCCTTCAATCCTACCATTAAC	GGATATTGAGTTGGTTGTTGGG	GD/PS
c5783	EST-SSR	11	CTA	204	207	FAM-GCCATCACAACATCAAATGG	AAGCTTGCACGTCCATACAC	GD/PS
HT0426	EST-SSR	11	TA	312	324	HEX-AACCGTAAATGAAATCGGTGTG	GAGGGCAAAGTTGGGATACTCT	GD/PS
HA3555	gSSR	12	CAT	101	103	FAM-GATATCTCTCATAAGTGCCG	GGTCTTGTGATGACGAAGC	GD/PS
HT0382	EST-SSR	13	AGG	359	390	NED-GAAGTCTGCTTTGGTGTTGGTC	ATGGCTCTCTCATTTCCACTTG	GD/PS
HT0271	EST-SSR	13	TA	242	257	HEX-CCCATTGTTGCCTAATTCAAGAT	TTGGAGTGCATAACACGTATCAG	GD/PS
HA293	gSSR	14	GA	113	123	HEX-GGGGACATCTCCCGTCCACC	CCTCATCCATCTCCATCCAATC	GD/PS
HA2077	gSSR	14	GA	108	146	HEX-GATAAGGTTTTCTCTCTCCC	GAGAAAAATGAGCTGATACCG	GD/PS
HT1024	EST-SSR	15	NA	254	257	FAM-AAGCAGGTTGCATGAAGAGAAG	GTCGAAACGGGTCAGGTTGTAT	GD/PS
HT0586	EST-SSR	15	TTAA	303	330	FAM-TGAACTCTTGTGTTGGCATCT	AAATGTGGATTTATGTATCTCAGTAA	GD/PS
HA4239	gSSR	15	ATT	86	112	FAM-GAATGATAGTGAATTGAGACAGG	CTGGCATCTATATCCATGGATAG	GD/PS
c2070	EST-SSR	16	ATGT	235	261	FAM-GGGTAATGCAAAGTACTAAGATGTG	GCATCATCCAACAAACTAGAAGG	GD/PS
HT0723	EST-SSR	16	CAA/CCG	279	303	FAM-TCAAGCAATCAGACACCACATC	TGAACACAACCAAGAAATCCAA	GD/PS
HA3582	gSSR	16	ATG	119	139	NED-TGACCTTAATCCTTGGAGAG	CCTCTAATTCCGAAAACCTAAC	GD/PS
HT0998	EST-SSR	17	CAA	374	383	FAM-CATGTCCCGATCAAAGAGTTGT	CCATATCCTGGTTGTTGTGGAG	GD/PS
HA1402	gSSR	17	GT	147	167	FAM-GTGTGAATGTGAGTGTGAATCC	GTCACAGTTGCATATCCATCC	GD/PS
HA1752	gSSR	NA	ATC	139	142	FAM-CCTTCTTCCTCAAATCCCG	CGTCATTGTCATTGAGAAGATCG	GD/PS
ORS767	gSSR	12	NA	348	378	FAM-ACAGGAGCTTTCGGTCTTCA	GGCACAGTCTCGTTCATATCC	GD/PS
HA2147	gSSR	NA	GA	74	104	FAM-CCCCATAAACATTTCACACCC	CCTGAGAAATCGGTAGATAGTG	GD/PS
GD: Genetic diversity; PS: Population structure; NA: Not available
