# Supplementary material for: Population structure and genetic diversity characterization of a sunflower association mapping population using SSR and SNP markers
Source: BMC Plant Biol. 2015 Feb 13;15:52. doi: 10.1186/s12870-014-0360-x (PMC4351844; doi:10.1186/s12870-014-0360-x)
Supplement: Additional file 8: — Source of the SNPs used for analysis. Database name and Accession numbers of the sequences from which polymorphisms were derived are provided. [file 12870_2014_360_MOESM8_ESM.xlsx]

## Sheet: Hoja1
SNP	Locus Name	Source
		Database	Accession Number
snp1	HeAn_C_10779.1	ATGC-Sur	HeAn_C_10779_Contig10779
snp10	HeAn_C_6243.1	ATGC-Sur	HeAn_C_6243_Contig6243
snp100	HeAn_C_5453.1	ATGC-Sur	HeAn_C_5453_Contig5453
snp101	HeAn_C_10469.1	ATGC-Sur	HeAn_C_10469_Contig10469
snp102	HeAn_R_327.2	GenBank	DQ503813.1
snp103	HeAn_C_10375.1	ATGC-Sur	HeAn_C_10375_Contig10375
snp104	HeAn_C_10581.1	ATGC-Sur	HeAn_C_10581_Contig10581
snp105	HeAn_C_10349.1	ATGC-Sur	HeAn_C_10349_Contig10349
snp106	HeAn_C_2467.1	ATGC-Sur	HeAn_C_2467_Contig2467
snp107	HeAn_C_7972.1	ATGC-Sur	HeAn_C_7972_Contig7972
snp108	HeAn_C_8440.1	ATGC-Sur	HeAn_C_8440_Contig8440
snp109	HeAn_C_11458.1	ATGC-Sur	HeAn_C_11458_Contig11458
snp11	HeAn_C_185.1	ATGC-Sur	HeAn_C_185_Contig185
snp110	HeAn_C_12116.4	ATGC-Sur	HeAn_C_12116_Contig12116
snp111	HeAn_C_11352.1	ATGC-Sur	HeAn_C_11352_Contig11352
snp112	HeAn_C_10220.1	ATGC-Sur	HeAn_C_10220_Contig10220
snp113	HeAn_C_10285.1	ATGC-Sur	HeAn_C_10285_Contig10285
snp114	HeAn_C_4895.1	ATGC-Sur	HeAn_C_4895_Contig4895
snp115	HeAn_C_1210.1	ATGC-Sur	HeAn_C_1210_Contig1210
snp116	HeAn_C_10599.1	ATGC-Sur	HeAn_C_10599_Contig10599
snp117	HeAn_C_8563.1	ATGC-Sur	HeAn_C_8563_Contig8563
snp118	HeAn_R_578.2	GenBank	EF560022.1
snp119	HeAn_C_7195.1	ATGC-Sur	HeAn_C_7195_Contig7195
snp12	HeAn_C_10556.3	ATGC-Sur	HeAn_C_10556_Contig10556
snp120	HeAn_C_1739.2	ATGC-Sur	HeAn_C_1739_Contig1739
snp121	HeAn_C_12165.2	ATGC-Sur	HeAn_C_12165_Contig12165
snp122	HeAn_C_3008.1	ATGC-Sur	HeAn_C_3008_Contig3008
snp123	HeAn_C_2096.2	ATGC-Sur	HeAn_C_2096_Contig2096
snp124	HeAn_C_3646.2	ATGC-Sur	HeAn_C_3646_Contig3646
snp125	HeAn_C_12362.3	ATGC-Sur	HeAn_C_12362_Contig12362
snp126	HeAn_C_12556.2	ATGC-Sur	HeAn_C_12556_Contig12556
snp127	HeAn_C_11104.1	ATGC-Sur	HeAn_C_11104_Contig11104
snp128	HeAN_R_GLP3.1	TGI	TC17527
snp129	HeAn_R_325.1	GenBank	DQ504137.1
snp13	HeAn_C_8817.1	ATGC-Sur	HeAn_C_8817_Contig8817
snp130	HeAn_C_7075.1	ATGC-Sur	HeAn_C_7075_Contig7075
snp131	HeAn_C_9388.1	ATGC-Sur	HeAn_C_9388_Contig9388
snp132	HeAn_C_9582.2	ATGC-Sur	HeAn_C_9582_Contig9582
snp133	HeAn_C_11554.1	ATGC-Sur	HeAn_C_11554_Contig11554
snp134	HeAn_R_136.2	GenBank	EF469901.1
snp135	HeAn_C_1395.1	ATGC-Sur	HeAn_C_1395_Contig1395
snp136	HeAn_C_4339.1	ATGC-Sur	HeAn_C_4339_Contig4339
snp137	HeAn_C_6398.1	ATGC-Sur	HeAn_C_6398_Contig6398
snp138	HeAn_C_803.1	ATGC-Sur	HeAn_C_803_Contig803
snp139	HeAn_C_9887.1	ATGC-Sur	HeAn_C_9887_Contig9887
snp14	HeAn_R_316.1	GenBank	DQ504033.1
snp140	HeAn_R_174.2	GenBank	EF461947.1
snp141	HeAn_R_204.1	GenBank	EF461564.1
snp142	HeAn_C_382.1	ATGC-Sur	HeAn_C_382_Contig382
snp143	HeAn_R_257.1	GenBank	EF461167.1
snp144	HeAn_C_3689.1	ATGC-Sur	HeAn_C_3689_Contig3689
snp145	HeAn_R_176.2	GenBank	EF469928.1
snp146	HeAn_C_10491.1	ATGC-Sur	HeAn_C_10491_Contig10491
snp147	HeAn_C_11018.1	ATGC-Sur	HeAn_C_11018_Contig11018
snp148	HeAn_C_11680.1	ATGC-Sur	HeAn_C_11680_Contig11680
snp149	HeAn_C_3959.1	ATGC-Sur	HeAn_C_3959_Contig3959
snp150	HeAn_C_10672.1	ATGC-Sur	HeAn_C_10672_Contig10672
snp151	HeAn_C_5449.1	ATGC-Sur	HeAn_C_5449_Contig5449
snp152	HeAn_R_343.1	GenBank	Z95153.2
snp153	HeAn_R_109.2	GenBank	EU112809.1
snp154	HeAn_C_3307.1	ATGC-Sur	HeAn_C_3307_Contig3307
snp155	HeAn_R_564.1	GenBank	EU112834.1
snp156	HeAn_R_531.1	GenBank	FJ373820.1
snp157	HeAn_C_11835.1	ATGC-Sur	HeAn_C_11835_Contig11835
snp158	HeAn_C_6989.1	ATGC-Sur	HeAn_C_6989_Contig6989
snp159	HeAn_C_12332.1	ATGC-Sur	HeAn_C_12332_Contig12332
snp16	HeAn_C_9073.1	ATGC-Sur	HeAn_C_9073_Contig9073
snp160	HeAn_R_147.1	GenBank	EF469864.1
snp161	HeAn_R_326.2	GenBank	GQ884979.1
snp162	HeAn_C_12291.1	ATGC-Sur	HeAn_C_12291_Contig12291
snp163	HeAn_R_534.1	GenBank	FJ373755.1
snp164	HeAn_C_11459.1	ATGC-Sur	HeAn_C_11459_Contig11459
snp165	HeAn_R_248.1	GenBank	EF461227.1
snp166	HeAn_C_12910.1	ATGC-Sur	HeAn_C_12910_Contig12910
snp167	HeAn_C_11786.2	ATGC-Sur	HeAn_C_11786_Contig11786
snp168	HeAn_C_3781.1	ATGC-Sur	HeAn_C_3781_Contig3781
snp169	HeAn_R_529.1	GenBank	FJ373874.1
snp17	HeAn_R_244.1	GenBank	EF469893.1
snp170	HeAn_R_248.3	GenBank	EF461227.1
snp171	HeAn_C_12630.2	ATGC-Sur	HeAn_C_12630_Contig12630
snp172	HeAn_R_133.1	GenBank	EF469913.1
snp173	HeAn_C_2084.1	ATGC-Sur	HeAn_C_2084_Contig2084
snp174	HeAn_C_186.1	ATGC-Sur	HeAn_C_186_Contig186
snp175	HeAn_C_11171.1	ATGC-Sur	HeAn_C_11171_Contig11171
snp176	HeAn_C_9523.1	ATGC-Sur	HeAn_C_9523_Contig9523
snp178	HeAn_C_11612.1	ATGC-Sur	HeAn_C_11612_Contig11612
snp179	HeAn_C_2575.1	ATGC-Sur	HeAn_C_2575_Contig2575
snp18	HeAn_C_4178.1	ATGC-Sur	HeAn_C_4178_Contig4178
snp180	HeAn_R_15.3	GenBank	AY541451.1
snp181	HeAN_R_CytP450_C	GenBank	JN231393.1
snp182	HeAN_R_GLP4	TGI	TC18217
snp184	HeAN_R_RhoBP_B.1	GenBank	JN231449.1
snp185	HeAn_C_3174.1	ATGC-Sur	HeAn_C_3174_Contig3174
snp186	HeAn_C_3933.1	ATGC-Sur	HeAn_C_3933_Contig3933
snp187	HeAn_C_9713.1	ATGC-Sur	HeAn_C_9713_Contig9713
snp188	HeAn_C_3646.1	ATGC-Sur	HeAn_C_3646_Contig3646
snp19	HeAn_R_277.1	GenBank	EF460942.1
snp190	HeAn_C_9271.1	ATGC-Sur	HeAn_C_9271_Contig9271
snp191	HeAn_R_154.2	GenBank	EF462122.1
snp192	HeAn_C_10970.1	ATGC-Sur	HeAn_C_10970_Contig10970
snp193	HeAN_R_RhoBP_A	GenBank	JN231440.1
snp194	HeAn_C_7412.1	ATGC-Sur	HeAn_C_7412_Contig7412
snp195	HeAn_R_531.2	GenBank	FJ373820.1
snp196	HeAn_R_128.2	GenBank	EF461762.1
snp198	HeAn_C_10454.1	ATGC-Sur	HeAn_C_10454_Contig10454
snp199	HeAN_R_FBoxP.1	GenBank	JN231480.1
snp2	HeAn_R_319.2	GenBank	EU112570.1
snp21	HeAn_R_536.1	GenBank	FJ373664.1
snp22	HeAn_C_2096.4	ATGC-Sur	HeAn_C_2096_Contig2096
snp23	HeAn_C_7628.1	ATGC-Sur	HeAn_C_7628_Contig7628
snp25	HeAn_C_11928.1	ATGC-Sur	HeAn_C_11928_Contig11928
snp26	HeAn_C_10113.1	ATGC-Sur	HeAn_C_10113_Contig10113
snp27	HeAn_C_8468.1	ATGC-Sur	HeAn_C_8468_Contig8468
snp28	HeAn_R_610.1	GenBank	EU674799.1
snp29	HeAn_R_183.1	GenBank	EF461805
snp3	HeAn_C_6997.1	ATGC-Sur	HeAn_C_6997_Contig6997
snp30	HeAn_C_12824.1	ATGC-Sur	HeAn_C_12824_Contig12824
snp32	HeAn_C_10802.1	ATGC-Sur	HeAn_C_10802_Contig10802
snp34	HeAn_C_1638.1	ATGC-Sur	HeAn_C_1638_Contig1638
snp35	HeAn_C_8891.1	ATGC-Sur	HeAn_C_8891_Contig8891
snp36	HeAn_R_559.1	GenBank	EU112515.1
snp38	HeAn_C_3789.2	ATGC-Sur	HeAn_C_3789_Contig3789
snp39	HeAn_C_9982.1	ATGC-Sur	HeAn_C_9982_Contig9982
snp4	HeAn_C_7785.1	ATGC-Sur	HeAn_C_7785_Contig7785
snp40	HeAn_R_291.1	GenBank	AM051287.1
snp41	HeAn_C_10455.1	ATGC-Sur	HeAn_C_10455_Contig10455
snp42	HeAn_R_508.1	GenBank	FJ855995.1
snp43	HeAn_R_183.2	GenBank	EF461805
snp44	HeAn_R_326.1	GenBank	GQ884979.1
snp45	HeAn_C_1205.1	ATGC-Sur	HeAn_C_1205_Contig1205
snp46	HeAn_R_444.2	GenBank	U70374.1
snp47	HeAn_R_5.1	GenBank	EF469924.1
snp48	HeAn_C_8647.2	ATGC-Sur	HeAn_C_8647_Contig8647
snp49	HeAn_C_6169.3	ATGC-Sur	HeAn_C_6169_Contig6169
snp5	HeAn_C_12263.1	ATGC-Sur	HeAn_C_12263_Contig12263
snp50	HeAn_R_298.1	GenBank	AF251843.1
snp51	HeAn_R_339.2	GenBank	AY805132.1
snp52	HeAn_C_11445.1	ATGC-Sur	HeAn_C_11445_Contig11445
snp53	HeAn_C_3979.1	ATGC-Sur	HeAn_C_3979_Contig3979
snp55	HeAn_C_5628.1	ATGC-Sur	HeAn_C_5628_Contig5628
snp56	HeAn_R_137.1	GenBank	EF461342.1
snp58	HeAn_R_145.4	GenBank	EF460923.1
snp59	HeAn_C_10263.1	ATGC-Sur	HeAn_C_10263_Contig10263
snp6	HeAn_C_12116.1	ATGC-Sur	HeAn_C_12116_Contig12116
snp60	HeAn_R_135.1	GenBank	EF461525.1
snp62	HeAn_R_267.1	GenBank	EF469878.1
snp63	HeAn_R_149.1	GenBank	EF462172.1
snp64	HeAn_C_4316.1	ATGC-Sur	HeAn_C_4316_Contig4316
snp65	HeAn_R_176.1	GenBank	EF469928.1
snp66	HeAn_C_12028.1	ATGC-Sur	HeAn_C_12028_Contig12028
snp68	HeAn_R_283.1	GenBank	EF460887.1
snp69	HeAn_C_9356.1	ATGC-Sur	HeAn_C_9356_Contig9356
snp7	HeAN_R_PRP2.1	GenBank	JN231455
snp70	HeAn_C_7016.3	ATGC-Sur	HeAn_C_7016_Contig7016
snp71	HeAn_C_4498.1	ATGC-Sur	HeAn_C_4498_Contig4498
snp72	HeAn_C_9709.1	ATGC-Sur	HeAn_C_9709_Contig9709
snp73	HeAn_C_5628.2	ATGC-Sur	HeAn_C_5628_Contig5628
snp74	HeAn_R_548.3	GenBank	FJ373527.1
snp75	HeAn_C_10608.1	ATGC-Sur	HeAn_C_10608_Contig10608
snp76	HeAn_C_1691.1	ATGC-Sur	HeAn_C_1691_Contig1691
snp77	HeAn_R_146.1	GenBank	EF461931.1
snp78	HeAn_R_599.1	GenBank	EU673836
snp79	HeAn_C_10284.1	ATGC-Sur	HeAn_C_10284_Contig10284
snp80	HeAn_C_12835.1	ATGC-Sur	HeAn_C_12835_Contig12835
snp81	HeAn_C_11434.1	ATGC-Sur	HeAn_C_11434_Contig11434
snp82	HeAn_C_4070.3	ATGC-Sur	HeAn_C_4070_Contig4070
snp84	HeAn_C_12025.1	ATGC-Sur	HeAn_C_12025_Contig12025
snp85	HeAn_C_8636.1	ATGC-Sur	HeAn_C_8636_Contig8636
snp86	HeAn_C_12854.1	ATGC-Sur	HeAn_C_12854_Contig12854
snp87	HeAn_C_11706.1	ATGC-Sur	HeAn_C_11706_Contig11706
snp88	HeAn_C_7694.1	ATGC-Sur	HeAn_C_7694_Contig7694
snp89	HeAn_C_5773.2	ATGC-Sur	HeAn_C_5773_Contig5773
snp9	HeAn_C_2699.1	ATGC-Sur	HeAn_C_2699_Contig2699
snp90	HeAn_C_6094.1	ATGC-Sur	HeAn_C_6094_Contig6094
snp92	HeAn_R_126.2	GenBank	EF461978.1
snp93	HeAn_C_117.1	ATGC-Sur	HeAn_C_117_Contig117
snp94	HeAn_C_4023.2	ATGC-Sur	HeAn_C_4023_Contig4023
snp95	HeAn_C_10204.1	ATGC-Sur	HeAn_C_10204_Contig10204
snp96	HeAn_R_109.1	GenBank	EU112809.1
snp97	HeAn_C_10383.1	ATGC-Sur	HeAn_C_10383_Contig10383
snp98	HeAn_C_9002.2	ATGC-Sur	HeAn_C_9002_Contig9002
snp99	HeAn_R_131.1	GenBank	EF461677.1
	ATGC-Sur: http://atgc-sur.inta.gob.ar/init/search/by_name
	TGI: DFCI sunflower gene indices
