# Supplementary material for: Population structure and genetic diversity characterization of a sunflower association mapping population using SSR and SNP markers
Source: BMC Plant Biol. 2015 Feb 13;15:52. doi: 10.1186/s12870-014-0360-x (PMC4351844; doi:10.1186/s12870-014-0360-x)
Supplement: Additional file 9: — SSR and SNP genotypes for the sunflower accessions included in this study. Missing data is indicated by “?/?”. [file 12870_2014_360_MOESM9_ESM.xlsx]

## Sheet: SNP_AMP-IL
AMP-IL	Marker / Locus
	snp1	snp2	snp3	snp4	snp5	snp6	snp7	snp9	snp10	snp11	snp12	snp13	snp14	snp16	snp17	snp18	snp19	snp21	snp22	snp23	snp25	snp26	snp27	snp28	snp29	snp30	snp32	snp34	snp35	snp36	snp38	snp39	snp40	snp41	snp42	snp43	snp44	snp45	snp46	snp47	snp48	snp49	snp50	snp51	snp52	snp53	snp55	snp56	snp58
	HeAn_C_10779.1	HeAn_R_319.2	HeAn_C_6997.1	HeAn_C_7785.1	HeAn_C_12263.1	HeAn_C_12116.1	HeAN_R_PRP2.1	HeAn_C_2699.1	HeAn_C_6243.1	HeAn_C_185.1	HeAn_C_10556.3	HeAn_C_8817.1	HeAn_R_316.1	HeAn_C_9073.1	HeAn_R_244.1	HeAn_C_4178.1	HeAn_R_277.1	HeAn_R_536.1	HeAn_C_2096.4	HeAn_C_7628.1	HeAn_C_11928.1	HeAn_C_10113.1	HeAn_C_8468.1	HeAn_R_610.1	HeAn_R_183.1	HeAn_C_12824.1	HeAn_C_10802.1	HeAn_C_1638.1	HeAn_C_8891.1	HeAn_R_559.1	HeAn_C_3789.2	HeAn_C_9982.1	HeAn_R_291.1	HeAn_C_10455.1	HeAn_R_508.1	HeAn_R_183.2	HeAn_R_326.1	HeAn_C_1205.1	HeAn_R_444.2	HeAn_R_5.1	HeAn_C_8647.2	HeAn_C_6169.3	HeAn_R_298.1	HeAn_R_339.2	HeAn_C_11445.1	HeAn_C_3979.1	HeAn_C_5628.1	HeAn_R_137.1	HeAn_R_145.4
2021	BB	BB	AA	AA	BB	AA	BB	BB	BB	BB	AA	AA	BB	AA	AA	BB	BB	BB	BB	BB	AA	AA	BB	BB	BB	AA	BB	BB	AA	BB	BB	AA	AA	BB	AA	BB	BB	BB	AA	AA	AA	AA	BB	BB	BB	AA	BB	AA	AA
2067	BB	BB	AA	AA	BB	AA	BB	BB	BB	BB	AA	AA	BB	AA	AA	BB	AA	AA	BB	BB	AA	AA	AA	BB	AA	AA	AA	BB	AA	BB	AA	AA	BB	BB	AA	AA	AA	BB	AA	BB	BB	BB	BB	AA	BB	AA	BB	AA	AA
2071	BB	BB	AA	AA	BB	AA	AA	BB	BB	BB	AA	AA	BB	AA	BB	BB	AA	BB	BB	BB	AA	AA	AA	BB	AA	BB	AA	AA	AA	BB	BB	AA	AA	BB	AA	AA	BB	BB	AA	BB	AA	AA	BB	BB	BB	AA	BB	AA	BB
2091	BB	BB	AA	AA	BB	AA	BB	BB	BB	BB	AA	AA	BB	AA	AA	BB	AA	BB	BB	BB	AA	AA	BB	BB	BB	BB	AA	BB	AA	BB	AA	AA	AA	BB	AA	BB	BB	BB	AA	BB	AA	AA	BB	AA	BB	BB	BB	AA	BB
2095	BB	BB	AA	AA	BB	AA	BB	BB	BB	BB	AA	AA	BB	AA	AA	BB	BB	BB	BB	BB	AA	AA	BB	BB	BB	BB	AA	BB	AA	BB	AA	AA	AA	BB	AA	BB	BB	BB	AA	BB	AA	AA	BB	AA	BB	BB	BB	BB	BB
2101	BB	BB	AA	AA	BB	AA	BB	BB	BB	AA	BB	AA	BB	BB	BB	BB	BB	AA	BB	AA	BB	AA	BB	BB	BB	AA	BB	AA	AA	BB	AA	AA	BB	BB	AA	BB	BB	AA	AA	AA	BB	AA	BB	BB	BB	AA	AA	AA	BB
2121	BB	BB	AA	AA	BB	AA	BB	BB	BB	BB	AA	AA	BB	AA	AA	BB	BB	BB	BB	BB	AA	AA	BB	BB	BB	BB	AA	AA	AA	AA	AA	AA	AA	BB	AA	BB	BB	BB	AA	BB	AA	AA	BB	AA	BB	AA	BB	AA	BB
2123	BB	BB	AA	AA	BB	AA	BB	BB	BB	BB	AA	AA	BB	AA	AA	BB	AA	BB	BB	BB	AA	AA	BB	BB	BB	AA	BB	AA	AA	AA	AA	AA	AA	BB	AA	BB	BB	BB	AA	BB	AA	AA	BB	AA	BB	BB	BB	AA	BB
2125	BB	BB	AA	AA	BB	AA	BB	BB	BB	BB	AA	AA	BB	AA	AA	BB	BB	BB	BB	BB	AA	AA	BB	BB	BB	AA	AA	AA	AA	AA	AA	AA	AA	BB	AA	BB	BB	BB	AA	BB	AA	AA	BB	AA	BB	BB	BB	AA	BB
5023	BB	BB	AA	AA	BB	AA	BB	BB	?/?	BB	AA	AA	BB	AA	AA	BB	BB	BB	BB	BB	AA	AA	BB	BB	BB	AA	AA	BB	AA	BB	BB	AA	BB	BB	AA	BB	BB	BB	AA	AA	BB	AA	AA	BB	BB	AA	BB	AA	AA
5035	BB	BB	AA	AA	BB	AA	BB	BB	BB	BB	AA	AA	BB	AA	AA	BB	BB	BB	BB	BB	AA	AA	BB	BB	BB	AA	AA	AA	AA	AA	BB	AA	BB	BB	AA	BB	AA	BB	BB	BB	AA	AA	BB	BB	BB	AA	BB	AA	BB
5049	BB	BB	AA	AA	BB	AA	AA	BB	BB	BB	AA	AA	BB	AA	BB	BB	BB	BB	?/?	BB	BB	AA	AA	BB	AA	AA	AA	BB	AA	BB	BB	AA	AA	BB	AA	AA	AA	AA	AA	BB	BB	AA	?/?	BB	BB	BB	BB	AA	AA
5075	BB	BB	AA	AA	BB	AA	AA	BB	BB	BB	AA	AA	BB	AA	BB	BB	BB	BB	BB	BB	AA	AA	AA	BB	AA	AA	AA	AA	AA	AA	AA	AA	BB	BB	AA	AA	BB	BB	AA	BB	AA	AA	BB	BB	BB	AA	BB	AA	BB
5285	BB	BB	AA	AA	BB	AA	AA	BB	BB	BB	AA	AA	BB	AA	AA	BB	BB	BB	BB	BB	AA	AA	BB	BB	BB	AA	AA	BB	AA	BB	BB	AA	BB	BB	AA	BB	AA	BB	AA	BB	BB	AA	BB	AA	BB	AA	AA	AA	BB
5286	BB	BB	AA	AA	BB	AA	BB	BB	BB	BB	AA	AA	BB	AA	AA	BB	BB	BB	BB	BB	AA	AA	BB	BB	BB	AA	AA	BB	AA	BB	BB	AA	AA	BB	AA	BB	BB	BB	AA	BB	AA	AA	AA	AA	BB	?/?	AA	AA	BB
5289	BB	BB	AA	AA	BB	AA	AA	BB	BB	BB	AA	AA	BB	AA	AA	BB	AA	BB	BB	BB	AA	AA	BB	BB	BB	AA	AA	BB	AA	BB	BB	AA	AA	BB	AA	BB	AA	BB	AA	BB	BB	AA	BB	AA	BB	AA	AA	AA	BB
5307	BB	BB	AA	AA	BB	AA	BB	BB	BB	AA	AA	AA	BB	AA	BB	BB	BB	AA	BB	BB	AA	AA	AA	BB	AA	AA	AA	BB	AA	BB	AA	AA	BB	BB	AA	AA	BB	BB	AA	AA	BB	AA	BB	AA	BB	AA	BB	AA	AA
5313	AA	BB	AA	AA	BB	AA	BB	BB	BB	BB	AA	AA	BB	AA	AA	BB	BB	AA	BB	BB	AA	AA	AA	BB	AA	AA	AA	BB	AA	BB	AA	AA	AA	BB	AA	AA	BB	BB	AA	AA	BB	AA	BB	AA	BB	AA	BB	AA	BB
5348	BB	BB	AA	AA	BB	BB	BB	BB	BB	BB	AA	AA	BB	AA	AA	BB	BB	BB	BB	BB	BB	AA	AA	BB	AA	BB	AA	BB	AA	BB	AA	AA	AA	BB	AA	AA	AA	BB	AA	BB	BB	AA	AA	BB	BB	AA	BB	AA	AA
5381	BB	BB	AA	AA	BB	AA	BB	AA	BB	AA	AA	AA	BB	AA	AA	BB	BB	BB	BB	BB	AA	AA	BB	BB	BB	AA	AA	BB	AA	BB	AA	AA	AA	BB	AA	BB	BB	BB	BB	BB	BB	AA	BB	BB	BB	BB	AA	AA	BB
5383	BB	BB	AA	AA	BB	AA	BB	AA	BB	BB	AA	AA	BB	AA	AA	BB	BB	BB	BB	BB	AA	AA	BB	BB	BB	AA	AA	BB	AA	BB	AA	AA	AA	BB	AA	BB	BB	BB	BB	BB	BB	AA	BB	BB	BB	BB	AA	AA	AA
5431	BB	BB	AA	AA	BB	AA	BB	BB	BB	BB	AA	AA	BB	AA	AA	BB	BB	BB	BB	BB	BB	AA	AA	BB	AA	AA	AA	BB	AA	BB	AA	AA	AA	BB	AA	AA	AA	BB	AA	BB	BB	AA	BB	BB	BB	AA	BB	BB	AA
7-1-1	BB	BB	AA	AA	BB	AA	AA	AA	BB	BB	AA	AA	BB	AA	AA	BB	BB	BB	BB	BB	BB	AA	AA	BB	AA	BB	AA	AA	AA	BB	AA	AA	AA	BB	AA	AA	BB	BB	AA	BB	AA	AA	BB	BB	BB	BB	BB	AA	BB
51084	BB	BB	AA	AA	BB	AA	BB	BB	BB	BB	AA	AA	BB	AA	AA	BB	BB	AA	BB	BB	AA	AA	BB	BB	BB	AA	AA	BB	AA	BB	BB	AA	AA	BB	AA	BB	BB	BB	AA	BB	BB	AA	BB	BB	BB	AA	BB	AA	AA
51084/5429	BB	BB	AA	AA	BB	AA	BB	BB	BB	BB	AA	AA	BB	AA	AA	BB	AA	BB	BB	BB	AA	AA	BB	AA	BB	AA	AA	BB	AA	AA	AA	AA	AA	BB	AA	BB	BB	BB	AA	BB	AA	AA	AA	BB	BB	AA	BB	AA	BB
51084/C820	BB	BB	AA	AA	BB	AA	BB	BB	BB	BB	AA	AA	BB	AA	AA	BB	BB	AA	BB	AA	BB	AA	AA	BB	AA	AA	AA	BB	BB	AA	AA	AA	AA	BB	AA	AA	BB	AB	BB	BB	AA	AA	BB	BB	BB	AA	BB	AA	AA
5341/51084	BB	BB	AA	AA	BB	AA	AA	BB	BB	BB	AA	AA	BB	AA	AA	BB	BB	BB	?/?	BB	AA	AA	AA	BB	AA	AA	AA	BB	AA	BB	BB	AA	AA	BB	AA	AA	BB	BB	AA	BB	BB	AA	BB	BB	BB	AA	BB	AA	BB
5341-1	BB	BB	AA	AA	BB	AA	BB	BB	BB	BB	AA	AA	BB	AA	BB	BB	BB	BB	BB	BB	AA	AA	BB	BB	BB	AA	AA	BB	AA	AA	AA	AA	BB	BB	AA	BB	AA	BB	AA	AA	AA	AA	AA	BB	BB	AA	BB	AA	AA
5393-E	BB	BB	AA	AA	BB	AA	BB	AA	BB	BB	AA	AA	BB	AA	AA	BB	BB	BB	BB	BB	AA	AA	BB	BB	BB	AA	AA	BB	AA	AA	AA	AA	AA	BB	AA	BB	BB	AA	AA	BB	BB	AA	AA	BB	?/?	AA	BB	AA	BB
5393-N	BB	BB	AA	AA	BB	AA	BB	AA	BB	BB	AA	AA	BB	AA	AA	BB	BB	BB	BB	BB	AA	AA	BB	BB	BB	AA	AA	BB	AA	AA	AA	AA	AA	BB	AA	BB	BB	AA	AA	BB	BB	AA	AA	BB	BB	AA	BB	AA	BB
7X1	BB	BB	BB	AA	AA	AA	BB	AA	BB	BB	AA	AA	AA	AA	AA	BB	AA	BB	BB	BB	BB	AA	AA	BB	AA	AA	AA	AA	BB	BB	BB	AA	AA	BB	AA	AA	BB	BB	AA	BB	AA	AA	BB	BB	BB	AA	BB	AA	BB
ALB2/5261	BB	BB	BB	AA	BB	AA	BB	BB	BB	?/?	AA	AA	BB	AA	BB	BB	BB	BB	BB	AA	AA	AA	BB	BB	BB	AA	AA	BB	BB	AA	AA	AA	AA	BB	AA	BB	BB	BB	AA	BB	BB	AA	BB	BB	BB	AA	BB	BB	AA
ALB2/5261/51084	BB	BB	AA	AA	BB	AA	BB	BB	BB	?/?	AA	AA	BB	AA	AA	BB	BB	BB	BB	BB	AA	AA	BB	BB	BB	AA	AA	BB	AA	AA	AA	AA	AA	BB	AA	BB	BB	BB	AA	BB	AA	AA	BB	BB	BB	AA	BB	AA	AA
B10	BB	BB	AA	AA	BB	AA	BB	BB	BB	BB	AA	AA	BB	AA	BB	BB	BB	AA	BB	BB	AA	AA	AA	BB	AA	AA	AA	BB	AA	AA	AA	AA	BB	BB	AA	AA	BB	BB	AA	BB	BB	AA	BB	AA	BB	AA	BB	AA	BB
B473-2	BB	BB	AA	AA	BB	AA	BB	BB	BB	BB	AA	AA	BB	AA	AA	BB	BB	BB	BB	BB	AA	AA	BB	BB	BB	BB	AA	BB	AA	BB	BB	AA	AA	BB	AA	BB	BB	AA	AA	BB	BB	AA	AA	BB	BB	?/?	AA	AA	BB
B473-4	BB	BB	AA	AA	BB	AA	AA	BB	BB	BB	AA	AA	BB	AA	AA	BB	BB	BB	BB	BB	BB	AA	AA	BB	AA	BB	AA	BB	AA	BB	AA	AA	AA	BB	AA	AA	BB	AA	AA	BB	BB	AA	AA	BB	BB	?/?	AA	AA	BB
B473-5	BB	BB	AA	AA	BB	AA	AA	BB	BB	BB	AA	AA	BB	AA	BB	BB	BB	BB	BB	BB	AA	AA	BB	BB	BB	BB	AA	AA	AA	BB	BB	AA	BB	BB	AA	BB	BB	BB	AA	BB	AA	AA	BB	BB	BB	AA	AA	AA	BB
B473-6	BB	BB	AA	AA	BB	AA	AA	BB	BB	BB	AA	AA	BB	AA	AA	BB	BB	BB	BB	BB	AA	AA	AA	BB	AA	BB	AA	BB	AA	BB	AA	AA	AA	BB	AA	AA	BB	AA	AA	BB	AA	AA	BB	BB	BB	AB	AA	AA	BB
B475-3	BB	BB	AA	AA	BB	AA	BB	BB	BB	BB	AA	AA	BB	AA	BB	BB	BB	BB	BB	BB	BB	AA	BB	BB	BB	BB	AA	BB	AA	BB	AA	AA	AA	BB	AA	BB	BB	AA	AA	BB	BB	AA	BB	BB	BB	AB	BB	AA	BB
B475-4	BB	BB	AA	AA	BB	AA	BB	BB	BB	BB	AA	AA	BB	AA	BB	BB	BB	AB	BB	BB	AA	AA	AA	BB	AA	BB	AA	BB	AA	BB	AA	AA	AA	BB	AA	AA	AA	AA	AA	BB	BB	AA	BB	BB	BB	AB	BB	AA	AA
B475-6	BB	BB	AA	AA	BB	AA	BB	BB	BB	BB	AA	AA	BB	AA	BB	BB	BB	AB	BB	BB	BB	AA	BB	BB	BB	AB	AA	BB	AA	BB	AA	AA	AA	BB	AA	BB	BB	AA	AA	BB	BB	AA	AA	BB	BB	BB	AA	AA	AA
B477-1	BB	BB	AA	AA	BB	AA	BB	BB	BB	BB	AA	AA	BB	AA	BB	BB	BB	BB	BB	BB	BB	AA	BB	BB	BB	BB	AA	BB	AA	BB	AA	AA	AA	BB	AA	BB	BB	AA	AA	BB	BB	AA	AA	BB	BB	BB	AA	AA	AA
B481-2	BB	BB	AA	AA	BB	AA	AA	BB	BB	BB	AA	AA	BB	AA	BB	BB	AA	BB	BB	BB	AA	AA	AA	BB	AA	BB	AA	AA	AA	BB	BB	AA	AA	BB	AA	AA	BB	BB	AA	BB	AA	AA	BB	BB	BB	AA	BB	AA	BB
B481-3	BB	BB	AA	AA	BB	AA	AA	BB	BB	BB	AA	AA	BB	AA	BB	BB	AA	BB	BB	BB	AA	AA	BB	BB	BB	BB	AA	BB	AA	BB	BB	AA	BB	BB	AA	BB	AA	BB	AA	AA	BB	AA	AA	BB	BB	AA	BB	AA	AA
B481-4	BB	BB	AA	AA	BB	AA	AA	BB	BB	BB	AA	AA	BB	AA	BB	AA	BB	BB	BB	BB	AA	AA	AA	BB	AA	AB	AA	BB	AA	BB	AA	AA	AA	BB	AA	AA	BB	BB	AA	BB	BB	AA	BB	BB	BB	AA	BB	AA	BB
B481-5	BB	BB	AA	AA	BB	AA	AA	BB	BB	BB	AA	AA	BB	AA	BB	BB	AA	BB	BB	BB	AA	AA	AA	BB	AA	BB	AA	AA	AA	BB	BB	AA	AA	BB	AA	AA	BB	BB	AA	BB	AA	AA	BB	BB	BB	AA	BB	AA	BB
B481-6	BB	BB	AA	AA	BB	AA	BB	BB	BB	BB	AA	AA	BB	AA	AA	BB	BB	BB	BB	BB	AA	AA	BB	BB	BB	BB	AA	BB	AA	AA	AA	AA	BB	BB	AA	BB	AA	BB	AA	BB	AA	AA	BB	BB	BB	BB	BB	AA	BB
B483-1	BB	BB	AA	AA	BB	AA	AA	BB	BB	BB	AA	AA	BB	AA	BB	BB	AA	BB	BB	BB	AA	AA	AA	BB	AA	BB	AA	AA	AA	BB	BB	AA	AA	BB	AA	AA	BB	BB	AA	BB	AA	AA	BB	BB	BB	AA	BB	AA	BB
B483-3	BB	BB	AA	AA	BB	AA	AA	BB	BB	BB	AA	AA	BB	AA	BB	BB	AA	BB	BB	BB	AA	AA	AA	BB	AA	BB	AA	AA	AA	BB	BB	AA	AA	BB	AA	AA	BB	BB	AA	BB	AA	AA	BB	BB	BB	AA	BB	AA	BB
B485-5	BB	BB	AA	AA	BB	AA	BB	BB	BB	BB	AA	AA	BB	AA	AA	BB	BB	BB	BB	BB	BB	AA	BB	BB	BB	BB	BB	BB	AA	AA	AA	AA	AA	BB	AA	BB	BB	BB	AA	BB	BB	AA	AA	BB	BB	BB	AA	AA	BB
B487-4	BB	BB	AA	AA	BB	AA	AA	BB	BB	BB	AA	AA	BB	AA	BB	BB	AA	BB	BB	BB	AA	AA	AA	BB	AA	BB	AA	AA	AA	BB	BB	AA	AA	BB	AA	AA	BB	BB	AA	BB	AA	AA	BB	BB	BB	AA	BB	AA	BB
B59	BB	BB	AA	AA	BB	AA	BB	BB	BB	BB	AA	AA	BB	AA	AA	BB	BB	AA	BB	BB	BB	AA	AA	BB	AA	AA	AA	AA	AA	BB	BB	AA	AA	BB	AA	AA	AA	BB	AA	BB	AA	AA	BB	AA	AA	AA	AA	AA	AA
B99	BB	BB	AA	AA	BB	AA	BB	AA	BB	BB	AA	AA	BB	AA	AA	BB	BB	AA	BB	BB	AA	BB	AA	BB	AA	BB	AA	AA	AA	AA	BB	AA	AA	BB	AA	AA	BB	AA	BB	BB	AA	AA	BB	BB	BB	AA	AA	AA	AA
C1059	BB	AA	AA	AA	BB	AA	AA	BB	BB	BB	AA	AA	BB	AA	AA	BB	BB	BB	BB	AA	BB	AA	AA	BB	AA	AA	AA	AA	AA	AA	AA	AA	BB	BB	AA	AA	AA	AA	AA	BB	AA	AA	BB	AA	BB	BB	BB	AA	AA
C110M	BB	BB	AA	AA	BB	AA	BB	BB	BB	BB	AA	AA	BB	AA	BB	BB	BB	BB	BB	BB	AA	AA	BB	BB	BB	AA	AA	AA	AA	BB	AA	AA	AA	BB	AA	BB	AA	AA	AA	BB	AA	AA	BB	BB	BB	AA	BB	AA	AA
C112M	BB	BB	AA	AA	BB	AA	BB	BB	BB	BB	AA	AA	BB	AA	BB	BB	BB	BB	BB	BB	BB	AA	AA	BB	AA	AA	BB	AA	AA	AB	AA	AA	AA	BB	AA	AA	BB	BB	AA	BB	AA	AA	BB	BB	BB	AA	BB	BB	AB
C154B	BB	BB	AA	AA	BB	AA	AA	BB	BB	BB	AA	AA	BB	AA	AA	BB	AA	BB	BB	BB	AA	AA	AA	BB	AA	BB	BB	AA	AA	AA	AA	AA	AA	BB	AA	AA	BB	AA	AA	BB	AA	AA	BB	BB	BB	AA	AA	AA	BB
C192-1	BB	BB	AA	AA	BB	AA	BB	BB	BB	AA	AA	AA	BB	AA	AA	BB	BB	BB	BB	AA	AA	AA	BB	BB	BB	BB	AA	BB	AA	BB	AA	AA	AA	BB	AA	BB	BB	AA	AA	BB	AA	AA	AA	BB	BB	BB	AA	AA	AA
C208F	BB	BB	AA	AA	BB	AA	BB	BB	BB	BB	AA	AA	BB	AA	BB	BB	BB	AA	BB	BB	AA	AA	BB	BB	BB	AA	AA	BB	AA	BB	BB	AA	AA	BB	BB	BB	AA	BB	AA	BB	BB	AA	BB	BB	BB	BB	AA	AA	AA
C396-2B	BB	AA	AA	AA	BB	AA	AA	BB	BB	BB	AA	AA	BB	AA	AA	BB	AA	BB	BB	AA	BB	AA	BB	BB	BB	AA	AA	AA	AA	AA	AA	AA	BB	BB	AA	BB	AA	BB	AA	BB	AA	AA	BB	AA	BB	BB	BB	AA	BB
C436	BB	BB	AA	AA	BB	AA	BB	AA	BB	AA	AA	AA	BB	AA	AA	BB	?/?	BB	AA	BB	AA	AA	BB	BB	BB	AA	BB	AA	BB	BB	AA	AA	AA	BB	AA	BB	BB	AA	BB	BB	BB	AA	BB	BB	BB	AA	BB	BB	BB
C438	BB	BB	AA	AA	BB	AA	BB	BB	BB	BB	AA	AA	BB	AA	BB	BB	BB	AA	BB	BB	AA	AA	AA	BB	AA	BB	AA	BB	AA	BB	AA	AA	AA	BB	AA	AA	BB	AA	AA	BB	BB	AA	BB	BB	BB	AA	BB	AA	BB
C454B	BB	BB	AA	AA	BB	AA	AA	BB	BB	BB	AA	AA	BB	AA	BB	BB	AA	BB	BB	BB	AA	AA	AA	BB	AA	BB	AA	AA	AA	BB	BB	AA	AA	BB	AA	AA	BB	BB	AA	BB	AA	AA	BB	BB	BB	AA	BB	AA	BB
C458B	BB	BB	AA	AA	BB	AA	AA	BB	BB	BB	AA	AA	BB	AA	AA	BB	AA	BB	BB	BB	AA	AA	AA	?/?	AA	BB	AA	AA	AA	AA	AA	AA	AA	BB	AA	AA	BB	BB	AA	BB	AA	AA	BB	BB	BB	AA	BB	AA	BB
C494-1	BB	BB	AA	AA	BB	AA	?/?	BB	BB	AA	AA	AA	BB	AA	BB	BB	BB	BB	BB	BB	AA	AA	AA	BB	AA	AA	AA	BB	AA	BB	AA	AA	AA	BB	AA	AA	AA	BB	AA	BB	BB	AA	AA	BB	BB	AA	BB	AA	BB
C610-1	BB	BB	BB	AA	BB	AA	AA	BB	AA	BB	AA	AA	BB	BB	AA	BB	BB	AA	BB	BB	BB	AA	BB	BB	BB	AA	BB	BB	AA	?/?	AA	BB	AA	BB	AA	?/?	BB	BB	AA	BB	BB	AA	AA	AA	BB	BB	BB	AA	BB
C625-U	BB	BB	AA	AA	BB	AA	BB	BB	BB	BB	AA	AA	BB	AA	BB	BB	?/?	AA	BB	BB	AB	AA	BB	BB	BB	AA	AA	AA	AA	AA	BB	AA	AA	BB	AA	BB	AA	AB	BB	BB	BB	AA	BB	AA	BB	AA	BB	AA	BB
C626-M	BB	BB	BB	AA	BB	AA	BB	BB	BB	BB	AA	AA	BB	AA	AA	BB	BB	BB	BB	BB	AA	AA	BB	BB	BB	AA	AA	BB	AA	BB	AA	AA	AA	AA	AA	BB	BB	AA	AA	BB	BB	?/?	AA	BB	BB	AA	BB	AA	AA
C627-M1	BB	BB	BB	AA	BB	AA	BB	BB	BB	BB	AA	AA	BB	AA	AB	BB	BB	AA	BB	BB	AA	AA	AA	BB	AA	AA	AA	AA	AA	BB	BB	AA	AA	BB	AA	AA	AA	BB	AA	BB	BB	AA	BB	BB	BB	BB	BB	AA	AA
C811	BB	BB	AA	AA	BB	AA	BB	BB	BB	BB	AA	AA	BB	AA	AA	BB	BB	BB	BB	BB	BB	AA	BB	BB	BB	BB	AA	BB	BB	AA	AA	AA	AA	BB	AA	BB	BB	BB	AA	BB	BB	AA	BB	BB	BB	AA	BB	AA	BB
C812B	BB	BB	AA	AA	BB	AA	BB	BB	BB	?/?	AA	AA	BB	AA	AA	BB	BB	AA	BB	BB	AA	AA	BB	BB	BB	BB	AA	BB	AA	AA	AA	AA	AA	BB	AA	BB	AA	BB	BB	BB	AA	AA	AA	BB	BB	AA	AA	AA	AA
C813	BB	BB	AA	AA	AA	AA	BB	AA	BB	BB	AA	AA	BB	AA	AA	BB	BB	BB	BB	BB	AA	AA	AA	BB	AA	AB	AA	BB	AA	AA	BB	AA	AA	BB	AA	AA	AB	BB	BB	BB	BB	AA	BB	BB	BB	AA	BB	AA	BB
C816	BB	BB	AA	AA	BB	AA	AA	BB	BB	BB	AA	AA	BB	AA	BB	BB	AA	BB	BB	BB	AA	AA	AA	BB	AA	BB	AA	AA	AA	BB	AA	AA	AA	BB	AA	AA	BB	BB	AA	BB	AA	AA	BB	BB	BB	AA	BB	AA	BB
C817	BB	BB	AA	AA	BB	AA	AA	BB	BB	BB	AA	AA	BB	BB	AA	BB	AA	BB	BB	AA	BB	AA	BB	BB	BB	AA	BB	AA	AA	BB	BB	AA	AA	BB	AA	BB	AA	AA	AA	BB	AA	AA	BB	AA	BB	BB	BB	BB	AA
C818	BB	BB	AA	AA	BB	AA	BB	BB	BB	BB	AA	AA	BB	AA	BB	BB	BB	AA	BB	BB	AA	AA	AA	BB	AA	AA	AA	BB	AA	BB	AA	AA	BB	BB	AA	AA	AA	BB	AA	AA	BB	AA	BB	AA	BB	AA	AA	AA	BB
C820	BB	BB	AA	AA	BB	AA	BB	BB	BB	BB	AA	AA	BB	AA	BB	BB	BB	BB	BB	BB	AA	AA	BB	BB	BB	AA	AA	BB	AA	BB	AA	AA	BB	BB	AA	BB	BB	BB	AA	BB	BB	AA	AA	BB	BB	AA	BB	AA	BB
C826	BB	BB	AA	AA	BB	AA	AA	BB	BB	BB	AA	AA	BB	AA	BB	AA	BB	BB	BB	BB	BB	AA	BB	BB	BB	AA	AA	AA	AA	BB	BB	AA	AA	BB	AA	BB	AA	BB	AA	BB	BB	AA	BB	BB	BB	BB	BB	AA	BB
C827	BB	BB	AA	AA	BB	AA	BB	BB	BB	BB	AA	AA	BB	AA	AA	BB	BB	BB	BB	AA	AA	AA	BB	BB	BB	AA	AA	AA	AA	BB	AA	AA	AA	BB	AA	BB	BB	BB	AA	AA	AA	AA	BB	BB	BB	AA	AA	AA	BB
C829B	BB	BB	AA	AA	BB	AA	AA	BB	BB	BB	AA	AA	BB	AA	BB	BB	BB	BB	BB	BB	AA	AA	AA	BB	AA	AA	AA	AB	AA	AA	AA	AA	AA	BB	AA	AA	BB	BB	AA	BB	BB	AA	AA	BB	BB	BB	BB	AA	BB
C849	BB	BB	AA	AA	BB	AA	BB	BB	BB	BB	AA	AA	BB	AA	AA	BB	BB	BB	BB	BB	AA	AA	BB	BB	BB	BB	AA	BB	AA	BB	AA	AA	AA	BB	AA	BB	AA	BB	AA	BB	AA	AA	BB	BB	BB	AA	BB	AA	BB
C851	BB	BB	AA	BB	BB	AA	BB	BB	BB	BB	AA	AA	BB	AA	AA	BB	BB	BB	AA	BB	BB	AA	AA	BB	AA	AA	BB	BB	AA	AA	BB	?/?	AA	BB	AA	AA	AA	AA	AA	BB	BB	AA	BB	BB	BB	AA	AA	BB	BB
C853	BB	BB	AA	AA	BB	AA	BB	BB	BB	BB	AA	AA	BB	AA	AA	BB	BB	BB	BB	BB	BB	AA	BB	BB	BB	BB	AA	BB	AA	AA	AA	AA	AA	BB	AA	BB	BB	AA	AA	BB	AA	AA	BB	BB	BB	AA	AA	AA	BB
C977	BB	AA	AA	AA	BB	AA	AA	BB	BB	BB	AA	AA	BB	AA	AA	BB	AA	BB	?/?	AA	BB	AA	BB	BB	BB	AA	AA	AA	AA	AA	AA	AA	BB	BB	AA	BB	AA	BB	AA	BB	AA	AA	BB	AA	BB	BB	BB	AA	BB
F155	BB	BB	AA	BB	BB	AA	BB	AA	BB	AA	AA	AA	BB	AA	BB	BB	BB	BB	BB	BB	BB	AA	BB	BB	BB	AA	AA	AA	BB	AA	AA	AA	AA	BB	AA	BB	BB	AA	AA	AA	BB	AA	BB	BB	BB	AA	AA	AA	AA
GP365	BB	BB	AA	AA	BB	AA	BB	AA	BB	AA	AA	AA	BB	AA	AA	BB	BB	AA	BB	BB	AA	AA	AA	BB	AA	BB	AA	BB	BB	AA	AA	AA	AA	BB	AA	AA	BB	AA	BB	BB	BB	AA	BB	BB	BB	AA	BB	BB	AA
HA234	BB	BB	AA	BB	BB	AA	BB	BB	BB	BB	AA	AA	BB	AA	AA	BB	BB	BB	AA	BB	BB	AA	AA	BB	AA	AA	BB	BB	AA	AA	BB	AA	AA	BB	AA	AA	AA	AA	AA	BB	BB	AA	BB	BB	BB	AA	AA	BB	BB
HA302	BB	BB	AA	AA	BB	AA	BB	BB	BB	BB	AA	AA	BB	AA	AA	BB	BB	BB	BB	BB	AA	AA	BB	BB	BB	BB	BB	BB	AA	BB	BB	AA	AA	BB	AA	BB	AA	BB	AA	BB	BB	AA	BB	BB	BB	AA	BB	AA	AA
HA64	BB	BB	AA	AA	BB	AA	BB	BB	BB	BB	AA	AA	BB	AA	AA	BB	BB	BB	BB	BB	BB	AA	BB	BB	BB	BB	AA	BB	AA	AA	BB	AA	AA	BB	AA	BB	BB	AA	AA	BB	BB	AA	AA	BB	BB	BB	AA	AA	BB
HA853	BB	BB	AA	AA	BB	AA	BB	BB	BB	BB	AA	AA	BB	AA	AA	BB	BB	BB	BB	BB	AA	AA	BB	BB	BB	BB	AA	BB	AA	BB	AA	AA	AA	BB	AA	BB	AA	BB	AA	BB	AA	AA	BB	BB	BB	AA	BB	AA	BB
HA89	BB	BB	AA	AA	BB	AA	AA	BB	BB	BB	AA	AA	BB	AA	AA	BB	AA	BB	BB	BB	AA	AA	AA	BB	AA	BB	AA	AA	AA	AA	AA	AA	AA	BB	AA	AA	BB	BB	AA	BB	AA	AA	BB	BB	BB	AA	BB	AA	BB
HAR2	BB	BB	AA	AA	BB	AA	BB	AB	BB	BB	BB	AA	BB	AA	AA	BB	?/?	AA	BB	AA	BB	AA	AA	BB	AA	BB	AA	AA	AA	BB	BB	AA	AA	BB	AA	AA	AA	BB	BB	BB	AA	AA	BB	BB	BB	AA	AA	AA	BB
HAR4	BB	BB	AA	AA	BB	AA	BB	AA	BB	BB	AA	AA	BB	AA	BB	BB	BB	BB	BB	BB	BB	AA	BB	BB	BB	AA	BB	BB	AA	BB	AA	AA	AA	BB	AA	BB	AA	BB	AA	BB	BB	AA	BB	BB	BB	AA	BB	AA	AA
PAC2	BB	BB	BB	AA	BB	AA	BB	BB	BB	AA	AA	AA	BB	AA	BB	BB	BB	AA	BB	BB	BB	AA	AA	BB	AA	AA	AA	BB	AA	BB	AA	AA	AA	BB	AA	AA	AA	BB	AA	BB	BB	AA	BB	BB	BB	AA	BB	AA	AA
R073	BB	BB	AA	AA	BB	AA	BB	BB	BB	BB	AA	AA	BB	AA	AA	BB	BB	BB	BB	BB	AA	AA	BB	BB	BB	AA	AA	BB	AA	BB	BB	AA	AA	BB	AA	BB	BB	BB	AA	BB	BB	AA	BB	BB	BB	AA	AA	AA	BB
R413	BB	BB	AA	AA	BB	AA	BB	BB	BB	BB	AA	AA	BB	AA	AA	BB	BB	AA	BB	BB	AA	AA	AA	BB	AA	AA	AA	BB	AA	BB	AA	AA	BB	BB	AA	AA	AA	BB	AA	BB	BB	BB	BB	AA	BB	AA	BB	AA	AA
R415	BB	BB	AA	AA	BB	AA	BB	BB	BB	BB	AA	AA	BB	AA	AA	BB	AA	AA	BB	BB	AA	AA	AA	BB	AA	AA	AA	BB	AA	BB	AA	AA	BB	BB	AA	AA	AA	BB	AA	BB	BB	BB	BB	AA	BB	AA	BB	AA	AA
R417	BB	BB	AA	AA	BB	AA	BB	BB	BB	BB	AA	AA	BB	AA	AA	BB	BB	BB	BB	BB	AA	AA	AA	BB	AA	AA	AA	BB	AA	BB	AA	AA	AA	BB	AA	AA	BB	BB	AA	BB	BB	AA	AA	BB	BB	AA	BB	AA	AA
R419	BB	BB	AA	AA	BB	AA	BB	BB	BB	BB	AA	AA	BB	AA	AA	BB	BB	BB	BB	BB	AA	AA	BB	BB	BB	AA	AA	AA	AA	BB	AA	AA	BB	BB	AA	BB	BB	BB	BB	BB	BB	AA	BB	BB	BB	BB	BB	AA	BB
R420	BB	BB	AA	AA	BB	AA	BB	BB	BB	BB	AA	AA	BB	AA	AA	BB	BB	BB	BB	BB	AA	AA	BB	BB	BB	AA	AA	BB	AA	BB	AA	AA	AA	BB	AA	BB	BB	BB	BB	AA	AA	AA	AA	BB	BB	AA	BB	AA	AA
R422	BB	BB	AA	AA	BB	AA	?/?	BB	BB	BB	AA	BB	BB	AA	AA	BB	BB	BB	BB	BB	AA	AA	AA	BB	AA	AA	AA	AA	AA	BB	BB	AA	AA	BB	AA	AA	AA	AA	AA	BB	AA	AA	BB	AA	BB	AA	BB	AA	AA
R423	BB	BB	AA	AA	BB	AA	BB	BB	BB	BB	AA	AA	BB	AA	AA	BB	BB	BB	BB	BB	AA	AA	BB	BB	BB	AA	BB	BB	AA	BB	BB	AA	BB	BB	AA	BB	BB	BB	AA	AA	BB	AA	AA	BB	BB	AA	BB	AA	AA
R424	BB	BB	AA	AA	BB	AA	BB	AA	BB	BB	AA	AA	BB	AA	AA	BB	BB	AA	BB	BB	AA	AA	AA	BB	AA	AA	AA	BB	AA	BB	BB	AA	BB	BB	AA	AA	BB	BB	AA	BB	BB	AA	BB	BB	BB	AA	BB	AA	AA
R425	BB	BB	AA	AA	BB	AA	BB	BB	BB	BB	AA	AA	BB	AA	AA	BB	BB	AB	BB	BB	AA	AA	AA	BB	AA	AA	AA	AA	AA	BB	BB	AA	AA	BB	AA	AA	BB	BB	AA	BB	AA	AA	BB	BB	BB	AA	AA	AA	BB
R426-1	BB	BB	AA	AA	BB	AA	BB	BB	BB	BB	AA	AA	BB	AA	AA	BB	BB	BB	BB	BB	AA	AA	BB	BB	BB	AA	AA	BB	AA	BB	AA	AA	AA	BB	AA	BB	BB	BB	AA	BB	BB	AA	BB	BB	BB	BB	AA	AA	BB
R426-2	BB	BB	AA	AA	BB	AA	BB	BB	BB	BB	AA	AA	BB	AA	AA	BB	BB	BB	BB	BB	AA	AA	BB	BB	BB	BB	AA	BB	AA	BB	AA	AA	AA	BB	AA	BB	AA	BB	AA	BB	AA	AA	BB	BB	BB	AA	BB	AA	BB
R429	BB	BB	AA	AA	BB	AA	BB	BB	BB	BB	AA	AA	BB	AA	AA	BB	BB	BB	BB	BB	AA	AA	AA	BB	AA	AA	AA	BB	AA	BB	BB	AA	AA	BB	AA	AA	AA	BB	AA	BB	AA	AA	BB	BB	BB	AA	AA	BB	BB
R432	BB	BB	AA	AA	BB	AA	BB	AA	BB	BB	AA	AA	BB	AA	BB	BB	BB	BB	?/?	BB	AA	AA	AA	BB	AA	AA	AA	BB	AA	BB	AA	AA	AA	BB	AA	AA	AA	AA	AA	BB	BB	AA	BB	BB	?/?	AA	BB	AA	AA
R433	BB	BB	AA	AA	BB	AA	BB	AA	BB	BB	AA	AA	BB	AA	BB	BB	BB	AA	BB	BB	AA	AA	AA	BB	AA	AA	AA	BB	AA	BB	AA	AA	AA	BB	AA	AA	?/?	AA	AA	BB	BB	AA	BB	BB	BB	AA	BB	AA	AA
R435	BB	BB	AA	AA	BB	AA	BB	AA	BB	BB	AA	AA	BB	AA	AA	BB	BB	BB	BB	BB	AA	AA	BB	BB	BB	AA	AA	BB	AA	AA	AA	AA	AA	BB	AA	BB	AA	AA	AA	BB	BB	AA	BB	BB	BB	BB	BB	AA	AA
R437	BB	BB	AA	AA	BB	AA	BB	BB	BB	BB	AA	AA	BB	AA	AA	BB	BB	BB	BB	BB	AA	AA	BB	BB	BB	AA	BB	BB	AA	BB	BB	AA	AA	BB	AA	BB	BB	AA	AA	BB	BB	AA	BB	BB	BB	BB	BB	AA	AA
R439	BB	BB	AA	AA	BB	AA	BB	BB	BB	BB	AA	AA	BB	AA	AA	BB	BB	BB	BB	BB	AA	AA	AA	BB	BB	AA	AA	BB	AA	BB	BB	AA	AA	BB	AA	AA	BB	BB	AA	BB	BB	AA	AA	BB	BB	AA	BB	AA	BB
R443	BB	AA	AA	AA	BB	AA	AA	BB	BB	BB	AA	AA	BB	AA	AA	BB	BB	BB	BB	AA	BB	AA	AA	BB	AA	AA	AA	AA	AA	AA	AA	AA	BB	BB	AA	AA	AA	AA	AA	BB	AA	AA	BB	AA	BB	BB	BB	AA	AA
R447	BB	BB	AA	AA	BB	AA	?/?	BB	BB	BB	AA	AA	BB	AA	BB	BB	AA	AB	BB	?/?	AB	AA	AA	BB	AA	BB	AA	AB	AA	BB	BB	AA	AA	BB	AA	AA	BB	AB	AA	AB	AB	AA	BB	BB	BB	AB	BB	AA	AB
R449	BB	BB	AA	AA	BB	AA	AA	BB	BB	BB	AA	AA	BB	AA	AA	BB	BB	BB	BB	BB	BB	AA	AA	BB	AA	AA	AA	AA	AA	BB	BB	AA	AA	BB	AA	AA	AA	AA	AA	BB	AA	AA	BB	AA	BB	BB	AA	AA	AA
R453	BB	BB	AA	AA	BB	AA	BB	BB	BB	BB	AA	AA	BB	AA	AA	BB	BB	AB	BB	BB	BB	AA	AA	BB	AA	AA	AA	AA	AA	BB	BB	AA	AA	BB	AA	AA	BB	BB	AA	BB	AA	AA	BB	AA	BB	AB	BB	AA	AA
R459-1	BB	BB	AA	AA	BB	AA	BB	BB	BB	BB	AA	AA	BB	AA	AA	BB	BB	BB	BB	BB	AA	AA	AA	BB	AA	AA	BB	BB	AA	BB	BB	AA	AA	BB	AA	AA	BB	BB	AA	BB	BB	AA	AA	BB	BB	AA	BB	AA	AA
R459-2	BB	BB	AA	AA	BB	AA	?/?	BB	BB	BB	AA	AA	BB	AA	AA	BB	BB	BB	BB	BB	AA	AA	BB	BB	BB	AA	AA	BB	AA	BB	AA	AA	BB	BB	AA	BB	BB	BB	AA	AA	BB	AA	AA	BB	BB	AA	BB	AA	AA
R459-4	BB	BB	AA	AA	BB	AA	BB	BB	BB	BB	AA	AA	BB	AA	AA	BB	BB	BB	BB	BB	AA	AA	BB	BB	BB	AA	AA	BB	AA	BB	AA	AA	AA	BB	AA	BB	BB	BB	AA	AA	BB	AA	AA	BB	BB	BB	BB	AA	BB
R461-2	BB	BB	AA	AA	BB	AA	BB	BB	BB	BB	AA	AA	BB	AA	AA	BB	BB	BB	BB	BB	BB	AA	BB	BB	BB	BB	AA	BB	AA	AA	AA	AA	AA	BB	AA	BB	BB	AA	AA	BB	AA	AA	BB	BB	BB	AA	AA	AA	BB
R461-3	BB	BB	AA	AA	BB	AA	BB	BB	BB	BB	AA	AA	BB	AA	AA	BB	BB	BB	BB	BB	AA	AA	AA	BB	AA	AA	AA	BB	AA	BB	BB	AA	BB	BB	AA	AA	BB	BB	AA	BB	BB	AA	AA	BB	BB	AA	BB	AA	AA
R461-4	BB	BB	AA	AA	BB	AA	BB	BB	BB	BB	AA	AA	BB	AA	AA	BB	BB	BB	BB	BB	AA	AA	BB	BB	BB	AA	BB	BB	AA	BB	BB	AA	BB	BB	AA	BB	BB	BB	AA	AA	AA	AA	BB	BB	BB	AA	BB	AA	AA
R463-3	BB	BB	AA	AA	BB	AA	BB	AA	BB	BB	AA	AA	BB	AA	BB	BB	BB	AB	BB	BB	AA	AA	AA	BB	AA	AA	AA	BB	AA	BB	AA	AA	AA	BB	AA	AA	AA	BB	AA	BB	BB	AA	BB	BB	BB	AA	BB	AA	AA
R463-4	BB	BB	AA	AA	BB	AA	BB	AA	BB	BB	AA	AA	BB	AA	BB	BB	BB	BB	BB	BB	AA	AA	AA	BB	AA	AA	AA	BB	AA	BB	AA	AA	AA	BB	AA	AA	AA	BB	AA	BB	BB	AA	BB	BB	BB	AA	BB	AA	AA
R463-5	BB	BB	AA	AA	BB	AA	BB	BB	BB	BB	AA	AA	BB	AA	AA	BB	BB	BB	BB	BB	AA	AA	AA	BB	AA	AA	AA	BB	AA	BB	AA	AA	AA	BB	AA	AA	BB	AA	AA	BB	BB	AA	BB	BB	BB	AA	BB	AA	AA
R465-3	BB	BB	AA	AA	BB	AA	BB	AA	BB	BB	AA	AA	BB	AA	AA	BB	BB	BB	BB	BB	AA	AA	BB	BB	BB	AA	AA	BB	AA	BB	AA	AA	BB	BB	AA	BB	AA	AA	AA	AA	BB	AA	BB	BB	BB	AA	BB	AA	AA
R467-3	BB	BB	AA	AA	BB	AA	BB	BB	BB	BB	AA	AA	BB	AA	AA	BB	BB	BB	BB	BB	AA	AA	BB	BB	BB	AA	BB	BB	AA	BB	BB	AA	AA	BB	AA	BB	BB	AA	AA	AA	BB	AA	AA	BB	BB	AA	BB	AA	AA
R467-5	BB	BB	AA	AA	BB	AA	BB	BB	BB	BB	AA	AA	BB	AA	AA	BB	BB	BB	BB	BB	AA	AA	BB	BB	BB	AA	BB	BB	AA	BB	BB	AA	BB	BB	AA	BB	BB	AA	AA	AA	BB	AA	AA	BB	BB	AA	AA	AA	AA
RHA266	BB	BB	AA	AA	BB	AA	BB	BB	BB	BB	AA	AA	BB	AA	AA	BB	BB	BB	BB	BB	AA	AA	BB	BB	BB	AA	AA	BB	AA	BB	AA	AA	BB	BB	AA	BB	AA	BB	AA	AA	BB	AA	AA	BB	BB	BB	BB	AA	AA
RHA274	BB	BB	AA	AA	BB	AA	AA	BB	BB	BB	AA	AA	BB	AA	BB	BB	BB	BB	BB	BB	AA	AA	BB	BB	BB	BB	AA	AA	AA	BB	BB	AA	BB	BB	AA	BB	BB	BB	AA	BB	AA	AA	BB	BB	BB	AA	AA	AA	BB
RHA275	BB	BB	AA	AA	BB	AA	BB	BB	BB	BB	AA	AA	BB	AA	BB	BB	BB	AA	BB	BB	AA	AA	AA	BB	AA	AA	AA	BB	AA	BB	AA	AA	BB	BB	AA	AA	AA	BB	AA	BB	BB	AA	BB	AA	BB	AA	AA	AA	BB
RHA276	BB	BB	AA	AA	BB	AA	BB	BB	BB	BB	AA	AA	BB	AA	AB	BB	BB	AA	BB	BB	AA	AA	AA	BB	AA	AA	AA	BB	AA	AA	AA	AA	BB	BB	AA	AA	BB	BB	AA	BB	BB	AA	BB	AA	BB	AA	BB	AA	BB
RHA299	BB	BB	AA	AA	BB	AA	BB	BB	BB	BB	AA	AA	BB	AA	AA	BB	BB	BB	BB	BB	AA	AA	AA	BB	AA	AA	AA	BB	AA	BB	AA	AA	BB	BB	AA	AA	BB	BB	AA	BB	AA	AA	AA	BB	BB	BB	BB	AA	BB
RHA439	BB	BB	AA	AA	BB	AA	AA	BB	BB	BB	AA	AA	BB	AA	BB	AA	BB	BB	BB	BB	BB	AA	BB	BB	BB	AA	AA	AA	AA	BB	BB	AA	AA	BB	AA	BB	AA	BB	AA	BB	BB	AA	BB	BB	BB	BB	BB	AA	BB
RHA440	BB	BB	AA	AA	BB	AA	BB	BB	BB	BB	AA	AA	BB	AA	AA	BB	BB	BB	BB	AA	AA	AA	BB	BB	BB	AA	AA	AA	AA	BB	BB	AA	AA	BB	AA	BB	BB	AA	AA	AA	AA	AA	BB	BB	BB	AA	AA	AA	BB
RHA441	BB	BB	AA	AA	BB	AA	BB	BB	BB	BB	AA	AA	BB	AA	AA	BB	BB	BB	BB	AA	AA	AA	BB	BB	BB	AA	AA	AA	AA	BB	BB	AA	AA	BB	AA	BB	BB	AA	AA	AA	AA	AA	BB	BB	BB	AA	AA	AA	BB
RHA801	BB	BB	AA	AA	BB	AA	BB	BB	BB	BB	AA	AA	BB	AA	BB	BB	BB	BB	BB	AA	AA	AA	BB	BB	BB	AA	BB	BB	AA	BB	AA	AA	AA	BB	BB	BB	BB	BB	AA	BB	BB	AA	BB	AA	BB	BB	AA	AA	AA
RK416	BB	BB	?/?	AA	AA	AA	BB	AA	BB	BB	AA	AA	BB	AA	AA	?/?	BB	BB	BB	BB	AA	AA	BB	BB	BB	AA	AA	AA	AA	BB	AA	AA	AA	BB	AA	BB	BB	BB	AA	BB	AA	AA	BB	BB	BB	AA	AA	AA	AA
[truncated: 133 more columns]

## Sheet: SSR_AMP-IL
AMP-IL	ors510	ha1752	ha3555	ha3582	ors 767	ha2077	ha3204	ha3312	ors1041	ha2147	ha3581	ha1848	ha4239	ha1402	ha77	ha 991	ha 293	ha 2063	ha2920	ha 3239	ha 928	ha 4103	c5783	ht0271	ht0734	ht0761	ht0375	ht0723	ht0382	ht0591	ht0595	ht0998	ht1024	c2070	ht0426	ht0440	ht0519	ht0572	ht1045	ht0292	ht0586	ht0974
2021	257/257	139/139	103/103	122/122	369/369	116/116	115/115	98/98	278/278	87/87	143/143	245/245	104/104	152/152	247/247	146/146	113/113	167/167	173/173	137/137	217/217	141/141	207/207	247/247	298/298	128/128	403/403	303/303	359/359	310/310	310/310	376/376	257/257	238/238	321/321	243/243	252/252	300/300	312/312	334/334	311/311	176/176
2067	257/257	142/142	101/101	122/122	369/369	116/116	115/115	110/110	276/276	82/82	143/143	259/259	112/112	167/167	247/247	146/146	121/121	178/178	173/173	144/144	217/217	?/?	207/207	247/247	298/298	128/128	403/403	303/303	372/372	317/317	310/310	374/374	257/257	238/238	321/321	243/243	252/252	300/300	312/312	323/323	320/320	176/176
2071	257/257	139/139	103/103	122/122	369/369	116/116	115/115	98/98	282/282	97/97	143/143	230/230	112/112	167/167	259/259	137/137	119/119	180/180	173/173	134/134	217/217	141/141	207/207	242/242	298/298	126/126	?/?	303/303	359/359	317/317	310/310	376/376	257/257	235/235	321/321	239/239	267/267	300/300	312/312	334/334	?/?	176/176
2091	257/257	142/142	103/103	122/122	372/372	116/116	115/115	110/110	274/274	87/87	143/143	242/242	112/112	152/152	259/259	146/146	113/113	178/178	173/173	144/144	227/227	150/150	207/207	247/247	298/298	128/128	403/403	287/287	375/375	317/317	310/310	376/376	257/257	238/238	?/?	243/243	274/274	300/300	323/323	334/334	311/311	173/176
2095	257/257	142/142	103/103	122/122	369/369	118/118	115/115	110/110	280/280	97/97	134/134	250/250	112/112	152/152	259/259	146/146	113/113	167/167	175/175	144/144	227/227	141/141	207/207	247/247	298/298	128/128	403/403	287/287	375/375	317/317	310/310	376/376	257/257	238/238	?/?	243/243	274/274	300/300	312/312	334/334	311/311	173/173
2101	257/257	142/142	103/103	122/122	369/369	112/112	118/118	110/110	278/278	97/97	143/143	250/250	112/112	152/152	259/259	137/137	113/113	170/170	?/?	144/144	227/227	141/141	207/207	242/242	298/298	128/128	403/403	303/303	359/359	317/317	294/294	379/379	257/257	238/238	324/324	243/243	254/254	300/300	316/316	323/323	320/320	176/176
2121	257/257	142/142	101/101	122/122	369/369	116/116	115/115	110/110	276/276	93/93	143/143	262/262	109/109	154/154	259/259	137/137	121/121	170/170	173/173	144/144	217/217	141/141	207/207	242/242	298/298	128/128	403/403	303/303	359/359	317/317	310/310	376/376	257/257	238/238	321/321	236/236	274/274	300/300	312/312	334/334	320/320	176/176
2123	257/257	142/142	101/101	122/122	369/369	116/116	115/115	110/110	276/276	97/97	143/143	?/?	109/109	167/167	259/259	137/137	121/121	170/170	173/173	144/144	227/227	141/141	207/207	242/242	298/298	128/128	403/403	303/303	359/359	317/317	310/310	376/376	257/257	238/238	321/321	236/236	274/274	300/300	312/312	?/?	?/?	173/173
2125	257/257	142/142	101/101	122/122	369/369	116/116	115/115	110/110	276/276	97/97	143/143	256/256	109/109	154/154	259/259	137/137	121/121	170/170	173/173	134/134	227/227	141/141	207/207	242/242	298/298	126/126	403/403	303/303	359/359	317/317	310/310	376/376	257/257	238/238	321/321	236/236	274/274	300/300	312/312	334/334	311/311	173/173
5023	257/257	142/142	101/101	131/131	372/372	112/112	115/115	110/110	276/276	97/97	140/140	259/259	109/109	152/152	259/259	137/137	113/113	170/170	173/173	137/137	221/221	141/141	207/207	242/242	298/298	128/128	398/398	303/303	375/375	320/320	310/310	376/376	257/257	238/238	321/321	236/236	274/274	300/300	325/325	323/323	311/311	176/176
5035	257/257	142/142	103/103	122/122	369/369	112/112	115/115	110/110	276/276	84/84	143/143	262/262	112/112	?/?	259/259	137/137	113/113	170/170	173/173	134/134	221/221	150/150	207/207	242/242	298/298	126/126	403/403	303/303	370/370	317/317	310/310	376/376	257/257	238/238	324/324	241/241	254/254	300/300	323/325	311/311	311/311	173/173
5049	257/257	139/139	103/103	122/122	369/369	116/116	118/118	110/110	280/280	97/97	143/143	245/245	112/112	167/167	253/253	137/137	119/119	180/180	173/173	144/144	221/221	150/150	207/207	250/250	294/294	128/128	403/403	291/303	359/375	317/317	310/310	379/379	257/257	238/238	321/321	236/236	267/274	300/300	312/312	323/323	320/320	176/189
5075	257/257	139/139	103/103	122/122	369/369	116/116	115/115	98/98	276/276	84/84	143/143	250/250	112/112	154/154	259/259	146/146	119/119	178/178	173/173	134/134	221/221	?/?	207/207	242/242	298/298	126/126	398/398	303/303	370/370	317/317	310/310	376/376	257/257	238/238	321/321	236/236	267/267	300/300	319/319	334/334	320/320	173/173
5285	249/249	142/142	103/103	122/122	367/367	116/116	115/115	98/98	276/276	97/97	143/143	245/245	112/112	?/?	259/259	137/137	121/121	180/180	173/173	144/144	227/227	?/?	207/207	242/242	298/298	128/128	403/403	291/303	375/375	317/317	310/310	379/379	257/257	235/235	321/321	241/241	267/267	300/300	325/325	?/?	311/311	173/173
5286	257/257	142/142	103/103	122/122	369/369	116/116	115/115	110/110	274/274	84/84	143/143	242/242	112/112	152/152	259/259	146/146	121/121	180/180	170/170	137/137	221/221	150/150	207/207	247/247	298/298	128/128	403/403	291/303	370/370	317/317	310/310	379/379	257/257	235/235	321/321	241/241	254/254	316/316	325/325	323/323	311/311	176/176
5289	249/249	142/142	?/?	122/122	?/?	116/116	115/115	98/98	282/282	84/84	143/143	233/233	112/112	152/152	259/259	137/137	121/121	170/170	173/173	144/144	227/227	141/141	207/207	242/242	298/298	128/128	403/403	291/303	375/375	317/317	310/310	379/379	257/257	235/235	321/321	236/236	267/267	300/300	312/312	334/334	311/311	176/176
5307	257/257	139/139	103/103	122/122	372/372	116/116	115/115	110/110	276/276	97/97	140/140	248/248	109/109	152/152	259/259	146/146	121/121	170/170	163/163	137/137	221/221	141/141	207/207	247/247	298/298	128/128	398/398	291/303	375/375	320/320	310/310	379/379	257/257	238/238	321/321	236/236	274/274	300/300	312/312	334/334	311/311	176/176
5313	257/257	142/142	101/101	122/122	372/372	143/143	115/115	110/110	276/276	97/97	143/143	259/259	112/112	152/152	259/259	146/146	119/119	180/180	163/163	137/137	221/221	150/150	207/207	247/247	298/298	128/128	398/398	303/303	375/375	320/320	310/310	376/376	257/257	238/238	321/321	243/243	274/274	300/300	325/325	334/334	320/320	173/173
5348	257/257	142/142	101/101	122/122	369/369	136/136	115/115	98/98	278/278	82/82	147/147	245/245	112/112	152/152	247/247	146/146	119/119	170/170	173/173	137/137	227/227	150/150	207/207	250/250	294/294	128/128	403/403	287/287	375/375	310/310	312/312	376/376	257/257	238/238	321/321	236/236	258/258	300/300	312/312	334/334	330/330	176/176
5381	257/257	142/142	103/103	122/122	372/372	116/116	118/118	110/110	274/274	97/97	143/143	242/242	112/112	152/152	259/259	137/137	121/121	170/170	173/173	137/137	221/221	150/150	207/207	247/247	298/298	128/128	403/403	303/303	370/370	317/317	310/310	376/376	257/257	238/238	321/321	236/236	274/274	316/316	312/312	334/334	320/320	173/173
5383	257/257	142/142	103/103	122/122	?/?	116/116	118/118	110/110	274/274	84/84	143/143	239/239	112/112	152/152	259/259	146/146	113/113	170/170	173/173	137/137	221/221	150/150	207/207	257/257	298/298	128/128	398/398	?/?	370/370	317/317	310/310	376/376	257/257	235/235	321/321	241/241	274/274	316/316	325/325	323/323	311/311	176/176
5431	257/257	139/139	103/103	122/122	369/369	118/118	115/115	110/110	276/276	97/97	137/137	256/256	112/112	152/152	253/253	137/137	119/119	170/170	173/173	144/144	221/221	150/150	207/207	250/250	298/298	128/128	403/403	303/303	375/375	317/317	312/312	376/376	257/257	238/238	321/321	239/239	274/274	300/300	325/325	334/334	320/320	189/189
7-1-1	257/257	142/142	101/101	131/131	372/372	112/112	115/115	98/98	278/278	97/97	143/143	253/253	112/112	167/167	259/259	137/137	121/121	170/170	173/173	144/144	227/227	150/150	207/207	242/242	294/294	128/128	398/398	279/303	375/375	317/317	310/310	379/379	257/257	238/238	321/321	236/236	252/274	300/300	312/312	334/334	320/320	176/176
51084	257/257	142/142	103/103	122/122	369/369	116/116	118/118	98/98	276/276	97/97	140/140	256/256	112/112	167/167	259/259	137/137	121/121	180/180	175/175	144/144	221/221	?/?	207/207	247/247	298/298	128/128	403/403	303/303	359/359	317/317	291/291	376/376	257/257	238/238	324/324	243/243	274/274	300/300	312/312	334/334	320/320	176/176
51084/5429	257/257	142/142	103/103	122/122	369/369	116/116	118/118	98/98	282/282	97/97	143/143	233/233	112/112	?/?	259/259	143/143	119/119	180/180	175/175	137/137	221/221	141/141	207/207	250/250	298/298	128/128	403/403	303/303	375/375	310/310	312/312	376/376	257/257	238/238	321/321	239/239	267/267	300/300	325/325	334/334	307/307	189/189
51084/C820	257/257	142/142	103/103	131/131	372/372	112/112	118/118	110/110	276/276	97/97	140/140	253/253	?/?	152/152	259/259	143/143	121/121	180/180	175/175	137/137	221/221	141/141	207/207	242/242	298/298	128/128	403/403	303/303	375/375	320/320	291/291	376/376	257/257	238/238	321/321	243/243	274/274	300/300	312/312	?/?	320/320	176/176
5341/51084	257/257	139/139	103/103	122/122	369/369	116/116	115/115	98/98	280/280	97/97	143/143	245/245	112/112	152/152	259/259	137/137	119/119	170/170	173/173	144/144	221/221	?/?	207/207	242/242	298/298	128/128	403/403	303/303	375/375	?/?	312/312	376/376	257/257	238/238	321/321	236/236	?/?	300/300	?/?	334/334	307/307	176/176
5341-1	249/249	139/139	103/103	122/122	372/372	116/116	115/115	110/110	276/276	97/97	140/140	256/256	109/109	152/152	259/259	146/146	119/119	170/170	173/173	144/144	221/221	141/141	207/207	242/242	298/298	128/128	403/403	303/303	375/375	317/317	310/310	376/376	257/257	238/238	321/321	236/236	254/274	300/300	312/312	323/323	330/330	176/189
5393-E	249/249	142/142	101/101	122/122	372/372	116/116	115/115	110/110	276/276	97/97	143/143	245/245	109/109	152/152	259/259	146/146	121/121	180/180	173/173	144/144	221/221	150/150	207/207	242/242	298/298	128/128	403/403	303/303	375/375	317/317	310/310	376/376	257/257	238/238	321/321	236/236	274/274	300/300	312/312	334/334	320/320	173/173
5393-N	249/249	142/142	101/101	122/122	372/372	116/116	118/118	110/110	276/276	97/97	143/143	245/245	?/?	152/152	259/259	146/146	121/121	180/180	173/173	144/144	221/221	150/150	207/207	242/242	298/298	128/128	403/403	303/303	375/375	317/317	310/310	376/376	257/257	238/238	321/321	243/243	274/274	300/300	312/312	?/?	?/?	?/?
7X1	249/249	142/142	103/103	131/131	372/372	112/112	115/115	110/110	278/278	82/82	128/128	253/253	112/112	167/167	259/259	146/146	121/121	170/170	170/170	144/144	217/217	150/150	207/207	247/247	298/298	128/128	403/403	279/279	375/375	317/317	310/310	379/379	257/257	238/238	312/312	243/243	258/258	300/300	312/312	334/334	320/320	176/176
ALB2/5261	257/257	142/142	103/103	131/131	372/372	110/110	115/115	110/110	276/276	87/87	143/143	256/256	109/109	152/152	259/259	146/146	113/113	180/180	173/173	137/137	221/221	141/141	207/207	242/242	298/298	128/128	398/398	287/287	375/375	320/320	310/310	376/376	254/254	238/238	321/321	236/236	252/252	300/300	312/312	334/334	320/320	176/176
ALB2/5261/51084	257/257	142/142	103/103	122/122	369/369	143/143	118/118	98/98	282/282	97/97	140/140	233/233	109/109	152/152	259/259	146/146	113/113	180/180	173/173	137/137	221/221	?/?	207/207	242/242	298/298	128/128	398/398	303/303	375/375	320/320	310/310	376/376	257/257	238/238	324/324	236/236	274/274	300/300	325/325	334/334	307/307	176/176
B10	257/257	142/142	101/101	122/122	369/369	112/112	115/115	98/98	278/278	87/87	143/143	253/253	109/109	161/161	259/259	137/137	113/113	178/178	173/173	144/144	217/217	150/150	207/207	257/257	298/298	128/128	403/403	287/287	375/375	310/310	310/310	376/376	257/257	238/238	321/321	241/241	252/252	300/300	319/319	334/334	330/330	173/173
B473-2	257/257	139/139	103/103	122/122	369/369	124/124	115/115	100/100	282/282	97/97	143/143	233/233	112/112	152/152	259/259	146/146	121/121	178/178	173/173	137/137	217/217	150/150	207/207	242/242	298/298	128/128	403/403	303/303	359/359	320/320	310/310	376/376	257/257	238/238	321/321	236/236	274/274	300/300	316/316	323/323	320/320	173/173
B473-4	257/257	139/139	103/103	122/122	369/369	120/120	115/115	98/98	276/276	97/97	143/143	250/250	112/112	152/152	259/259	146/146	121/121	178/178	173/173	144/144	217/217	?/?	207/207	242/242	298/298	128/128	403/403	303/303	359/359	320/320	310/310	376/376	257/257	238/238	321/321	236/236	274/274	300/300	316/316	323/323	320/320	173/173
B473-5	257/257	139/139	103/103	122/122	369/369	120/120	115/115	98/98	276/276	97/97	143/143	250/250	112/112	152/152	247/247	146/146	121/121	178/178	173/173	144/144	217/217	?/?	207/207	242/242	298/298	128/128	398/398	303/303	359/359	320/320	310/310	379/379	257/257	238/238	321/321	236/236	274/274	300/300	312/312	323/323	320/320	176/176
B473-6	257/257	139/139	103/103	122/122	369/369	120/120	115/115	98/98	276/276	97/97	143/143	250/250	112/112	152/152	247/247	146/146	121/121	178/178	173/173	137/137	217/217	?/?	207/207	242/242	298/298	128/128	403/403	303/303	359/359	317/317	310/310	379/379	257/257	235/238	321/321	236/236	267/274	300/300	312/312	323/323	311/311	176/176
B475-3	257/257	139/139	103/103	119/119	369/369	116/116	115/115	98/98	276/276	97/97	143/143	253/253	112/112	152/152	259/259	146/146	121/121	178/178	173/173	144/144	217/217	?/?	207/207	242/242	298/298	128/128	403/403	287/291	375/375	317/317	310/310	379/379	257/257	238/238	321/321	236/236	274/274	300/300	312/312	323/323	320/320	176/176
B475-4	257/257	142/142	103/103	122/122	?/?	116/116	115/115	110/110	276/276	97/97	143/143	253/253	112/112	152/152	259/259	146/146	119/119	178/178	173/173	144/144	217/217	150/150	207/207	242/242	294/294	128/128	403/403	287/291	375/375	317/317	310/310	379/379	257/257	238/238	321/321	236/236	274/274	300/300	316/316	323/323	?/?	176/176
B475-6	255/257	142/142	103/103	122/122	369/369	124/124	115/115	98/98	276/276	97/97	143/143	253/253	112/112	152/152	259/259	146/146	121/121	178/178	173/173	144/144	217/217	141/141	207/207	242/242	294/294	128/128	403/403	287/291	375/375	317/317	310/310	376/376	257/257	238/238	321/321	236/236	274/274	300/300	312/312	323/323	311/311	173/176
B477-1	255/257	142/142	103/103	122/122	?/?	124/124	?/?	98/98	276/276	97/97	143/143	253/253	112/112	152/152	259/259	146/146	121/121	178/178	173/173	144/144	217/217	141/141	207/207	242/242	298/298	126/126	403/403	287/303	375/375	317/317	310/310	379/379	257/257	238/238	321/321	236/236	274/274	300/300	312/312	323/323	311/311	176/176
B481-2	257/257	139/139	103/103	122/122	369/369	116/116	115/115	98/98	282/282	97/97	143/143	230/230	112/112	152/152	259/259	137/137	119/119	180/180	173/173	134/134	217/217	?/?	207/207	242/242	294/294	126/126	398/398	287/303	359/359	317/317	310/310	376/376	257/257	235/235	321/321	239/239	267/267	300/300	312/312	334/334	311/311	173/173
B481-3	257/257	142/142	103/103	119/119	369/369	112/112	118/118	98/98	276/276	97/97	143/143	259/259	112/112	152/152	259/259	146/146	113/113	180/180	173/173	134/134	217/217	141/141	207/207	242/242	298/298	126/126	403/403	303/303	359/359	317/317	310/310	376/376	257/257	238/238	321/321	236/236	267/267	300/300	325/325	334/334	311/311	?/?
B481-4	257/257	139/139	103/103	122/122	369/369	120/120	115/115	98/98	276/276	97/97	143/143	256/256	112/112	152/152	259/259	137/137	119/119	180/180	173/173	134/134	217/217	?/?	207/207	242/242	298/298	126/126	403/403	303/303	359/359	320/320	310/310	376/376	257/257	238/238	321/321	236/236	267/267	300/300	319/319	311/311	311/311	?/?
B481-5	257/257	139/139	103/103	122/122	?/?	116/116	115/115	98/98	282/282	93/93	143/143	230/230	112/112	167/167	259/259	137/137	119/119	180/180	173/173	134/134	217/217	?/?	207/207	242/242	294/294	128/128	398/398	303/303	359/359	317/317	310/310	376/376	257/257	235/235	321/321	239/239	267/267	300/300	312/312	334/334	311/311	173/176
B481-6	257/257	142/142	103/103	131/131	372/372	116/116	115/115	110/110	276/276	87/87	143/143	248/248	112/112	167/167	247/247	146/146	113/113	170/170	173/173	144/144	217/217	141/141	207/207	242/242	298/298	126/126	403/403	303/303	375/375	317/317	310/310	379/379	257/257	238/238	324/324	236/236	274/274	300/300	312/312	323/323	320/320	176/176
B483-1	257/257	139/139	103/103	122/122	369/369	116/116	115/115	98/98	282/282	97/97	143/143	230/230	112/112	154/154	259/259	137/137	119/119	180/180	173/173	134/134	217/217	?/?	207/207	242/242	298/298	126/126	403/403	303/303	359/359	317/317	310/310	376/376	257/257	235/235	321/321	239/239	267/267	300/300	312/312	?/?	311/311	173/176
B483-3	257/257	139/139	103/103	122/122	369/369	116/116	115/115	98/98	282/282	97/97	143/143	230/230	112/112	152/152	259/259	137/137	119/119	180/180	173/173	134/134	217/217	?/?	207/207	247/247	298/298	128/128	410/410	287/287	359/359	317/317	310/310	376/376	257/257	235/235	321/321	239/239	267/267	300/300	312/312	334/334	311/311	173/173
B485-5	249/249	142/142	103/103	122/122	369/369	116/116	115/115	98/98	274/274	87/87	143/143	242/242	112/112	?/?	259/259	146/146	121/121	170/170	175/175	144/144	217/217	?/?	207/207	242/242	298/298	126/126	403/403	303/303	359/359	317/317	310/310	379/379	257/257	238/238	321/321	236/236	274/274	300/300	312/312	323/323	320/320	195/195
B487-4	257/257	139/139	103/103	122/122	369/369	116/116	115/115	98/98	282/282	97/97	143/143	230/230	112/112	152/152	259/259	137/137	119/119	180/180	173/173	134/134	217/217	?/?	207/207	?/?	298/298	128/128	403/403	303/303	359/359	317/317	310/310	376/376	257/257	235/235	321/321	239/239	267/267	300/300	312/312	?/?	?/?	?/?
B59	249/249	139/139	?/?	122/122	369/369	141/141	115/115	110/110	280/280	82/82	143/143	245/245	112/112	167/167	259/259	146/146	121/121	170/170	170/170	137/137	227/227	150/150	207/207	242/242	294/294	128/128	403/403	303/303	375/375	320/320	310/310	376/376	257/257	238/238	312/312	243/243	254/254	300/300	312/312	334/334	330/330	176/189
B99	257/257	139/139	103/103	122/122	369/369	112/112	115/115	110/110	282/282	82/82	143/143	233/233	109/109	152/152	247/247	146/146	119/119	170/170	173/173	137/137	217/217	150/150	207/207	250/250	298/298	128/128	403/403	303/303	375/375	310/310	310/310	376/376	257/257	238/238	321/321	243/243	274/274	300/300	312/312	334/334	320/320	173/173
C1059	257/257	142/142	101/101	131/131	372/372	116/116	115/115	98/98	276/276	87/87	143/143	262/262	112/112	167/167	253/253	146/146	113/113	170/170	175/175	144/144	217/217	141/141	207/207	242/242	298/298	128/128	398/398	?/?	375/375	317/317	291/291	376/376	257/257	238/238	312/312	236/236	252/252	300/300	312/312	334/334	330/330	176/176
C110M	?/?	142/142	101/101	131/131	369/369	?/?	118/118	110/110	276/276	97/97	140/140	256/256	112/112	152/152	259/259	146/146	113/113	178/178	173/173	137/137	221/221	150/150	207/207	242/242	298/298	128/128	403/403	303/303	375/375	320/320	310/310	376/376	257/257	238/238	324/324	241/241	254/254	300/300	325/325	334/334	311/311	176/176
C112M	257/257	142/142	101/101	122/122	369/369	116/116	115/115	98/98	276/276	97/97	128/128	245/245	112/112	152/152	247/247	137/137	119/119	178/178	173/173	137/137	221/221	141/141	207/207	242/247	298/298	126/126	403/403	303/303	375/375	317/317	312/312	376/376	257/257	238/238	324/324	243/243	252/252	300/300	312/312	323/323	320/320	176/176
C154B	257/257	142/142	103/103	122/122	369/369	118/118	115/115	110/110	274/274	82/82	143/143	242/242	112/112	?/?	259/259	146/146	119/119	178/178	173/173	137/137	217/217	141/141	207/207	242/242	298/298	128/128	403/403	303/303	359/359	317/317	312/312	376/376	257/257	238/238	312/312	239/239	267/267	300/300	312/312	323/323	311/311	176/176
C192-1	257/257	139/139	103/103	?/?	372/372	114/114	115/115	98/98	278/278	87/87	143/143	253/253	112/112	?/?	259/259	?/?	119/119	178/178	173/173	137/137	?/?	141/141	207/207	242/242	298/298	128/128	403/403	303/303	375/375	317/317	310/310	379/379	257/257	238/238	?/?	239/239	274/274	300/300	312/312	334/334	311/311	173/173
C208F	255/255	139/139	103/103	131/131	369/369	116/116	118/118	110/110	276/276	97/97	143/143	259/259	109/109	167/167	259/259	137/137	121/121	180/180	170/170	134/134	221/221	141/141	207/207	257/257	298/298	126/128	403/403	291/303	375/375	314/314	310/310	379/379	254/254	238/238	321/321	241/241	274/274	300/300	312/312	323/323	311/311	173/176
C396-2B	257/257	139/139	103/103	122/122	369/369	116/116	115/115	98/98	278/278	87/87	143/143	248/248	104/104	152/152	247/247	146/146	113/113	167/167	173/173	137/137	217/217	141/141	207/207	247/247	298/298	128/128	403/403	287/287	359/359	310/310	310/310	374/374	257/257	238/238	321/321	243/243	252/252	300/300	312/312	334/334	311/311	176/176
C436	257/257	142/142	103/103	122/122	369/369	116/116	115/115	110/110	276/276	82/82	143/143	262/262	109/109	152/152	259/259	146/146	113/113	178/178	175/175	144/144	227/227	141/141	207/207	247/247	294/294	128/128	403/403	303/303	368/368	314/314	312/312	376/376	257/257	238/238	?/?	243/243	267/267	300/300	312/312	334/334	320/320	189/189
C438	257/257	142/142	103/103	122/122	369/369	116/116	118/118	110/110	276/276	87/87	143/143	256/256	112/112	?/?	259/259	146/146	121/121	180/180	173/173	134/134	217/217	141/141	204/204	242/242	298/298	126/126	403/403	303/303	375/375	314/314	310/310	376/376	257/257	238/238	324/324	243/243	254/254	300/300	312/312	334/334	?/?	176/176
C454B	257/257	139/139	103/103	122/122	369/369	?/?	115/115	98/98	282/282	97/97	143/143	230/230	112/112	154/154	259/259	137/137	119/119	180/180	173/173	134/134	217/217	150/150	207/207	242/242	298/298	126/126	403/403	303/303	359/359	317/317	310/310	376/376	257/257	235/235	321/321	239/239	267/267	300/300	312/312	334/334	311/311	176/176
C458B	257/257	142/142	103/103	122/122	369/369	?/?	115/115	110/110	276/276	97/97	143/143	256/256	112/112	?/?	259/259	137/137	119/119	170/170	173/173	134/134	217/217	141/141	207/207	242/242	298/298	126/126	403/403	303/303	359/359	317/317	310/310	376/376	257/257	238/238	321/321	239/239	267/267	300/300	312/312	334/334	320/320	176/176
C494-1	249/249	142/142	103/103	119/119	372/372	120/120	115/115	98/100	278/278	82/82	143/143	245/245	109/109	152/152	259/259	146/146	121/121	180/180	175/175	137/137	221/221	150/150	207/207	247/247	298/298	128/128	403/403	287/287	375/375	317/317	310/310	379/379	257/257	238/238	324/324	236/236	254/254	300/300	312/312	334/334	311/311	176/176
C610-1	249/249	139/139	103/103	122/122	?/?	110/110	115/115	110/110	278/278	97/97	?/?	256/256	109/109	152/152	259/259	137/137	119/119	?/?	187/187	144/144	?/?	150/150	207/207	?/?	294/294	126/126	398/398	289/303	?/?	?/?	?/?	?/?	?/?	238/238	321/321	236/236	254/254	300/300	316/316	323/323	311/311	176/176
C625-U	249/257	142/142	101/101	?/?	354/354	139/139	115/115	110/110	274/274	97/97	143/143	245/245	112/112	167/167	259/259	146/146	121/121	180/180	173/173	137/137	217/217	?/?	204/204	247/247	298/298	128/128	403/403	279/291	359/372	320/320	291/291	379/379	257/257	235/235	324/324	239/239	252/252	316/316	319/319	323/323	311/311	173/173
C626-M	257/257	139/139	103/103	128/128	369/369	112/112	115/115	110/110	278/278	97/97	143/143	253/253	109/109	152/152	259/259	146/146	113/113	178/178	173/173	140/140	221/221	150/150	207/207	247/247	298/298	128/128	398/398	303/303	375/375	317/317	310/310	379/379	257/257	238/238	321/321	236/236	274/274	316/316	312/312	323/323	320/320	173/173
C627-M1	257/257	139/139	101/101	131/131	372/372	112/112	118/118	98/98	278/278	82/82	143/143	248/253	112/112	167/167	247/247	146/146	121/121	180/180	?/?	134/134	221/221	141/141	207/207	257/257	298/298	126/126	403/403	291/303	359/359	320/320	310/310	379/379	257/257	238/238	324/324	241/241	254/254	300/300	319/319	323/323	311/330	176/176
C811	257/257	139/139	101/101	122/122	369/369	112/112	115/115	98/98	274/274	87/87	143/143	245/245	112/112	167/167	247/247	146/146	113/113	170/170	173/173	137/137	217/217	141/141	207/207	247/247	298/298	128/128	403/403	303/303	375/375	317/317	312/312	374/374	257/257	238/238	321/321	236/236	252/252	300/300	312/312	323/323	320/320	176/176
C812B	257/257	142/142	101/101	122/122	369/369	116/116	115/115	98/98	278/278	87/87	140/140	256/256	112/112	167/167	247/247	146/146	121/121	180/180	170/170	137/137	217/217	152/152	207/207	242/242	298/298	128/128	403/403	303/303	359/359	317/317	310/310	379/379	257/257	238/238	321/321	243/243	252/252	300/300	316/316	323/323	320/320	176/176
C813	257/257	142/142	103/103	122/122	369/369	114/114	115/115	110/110	276/276	97/100	143/143	256/256	112/112	?/?	247/247	146/146	119/119	178/178	173/173	134/134	217/217	141/141	207/207	257/257	298/298	126/126	403/403	303/303	359/375	317/317	310/310	376/376	257/257	238/238	321/321	241/241	252/258	300/300	312/312	?/?	311/311	176/176
C816	255/255	139/139	103/103	122/122	369/369	?/?	115/115	110/110	282/282	97/97	143/143	233/233	112/112	?/?	259/259	137/137	119/119	170/170	170/170	134/134	217/217	141/141	207/207	242/242	298/298	126/126	403/403	303/303	359/359	320/320	310/310	376/376	257/257	235/235	321/321	239/239	267/267	300/300	312/312	334/334	320/320	173/173
C817	249/249	142/142	103/103	122/122	372/372	114/114	115/115	110/110	274/274	87/87	147/147	245/245	109/109	154/154	253/253	146/146	113/113	170/170	173/173	144/144	227/227	150/150	207/207	257/257	298/298	128/128	403/403	303/303	370/370	320/320	312/312	379/379	257/257	238/238	321/321	236/236	252/252	300/300	312/312	334/334	311/311	176/176
C818	249/249	142/142	103/103	122/122	369/369	143/143	115/115	110/110	282/282	84/84	140/140	233/233	112/112	?/?	259/259	137/137	121/121	170/170	173/173	134/134	221/221	150/150	207/207	242/242	298/298	126/126	403/403	303/303	370/370	320/320	310/310	376/376	257/257	238/238	321/321	239/239	?/?	321/321	312/312	311/334	311/311	176/176
C820	257/257	142/142	103/103	131/131	369/369	116/116	115/115	110/110	282/282	97/97	140/140	233/233	112/112	?/?	259/259	137/137	121/121	178/178	173/173	137/137	221/221	141/141	207/207	257/257	298/298	128/128	403/403	303/303	378/378	320/320	310/310	376/376	257/257	238/238	324/324	243/243	274/274	300/300	312/312	323/323	311/311	176/176
C826	257/257	142/142	103/103	122/122	369/369	116/116	118/118	110/110	276/276	84/84	143/143	253/253	112/112	167/167	247/247	146/146	121/121	180/180	170/170	144/144	221/221	150/150	207/207	247/247	298/298	128/128	398/398	303/303	370/370	320/320	310/310	376/376	257/257	238/238	321/321	239/239	274/274	300/300	325/325	323/323	320/320	189/189
C827	257/257	139/139	103/103	122/122	372/372	120/120	115/115	110/110	274/274	84/84	143/143	242/242	112/112	167/167	247/247	146/146	113/113	178/178	170/170	134/134	221/221	141/141	207/207	247/247	294/294	128/128	403/403	291/303	370/370	317/317	310/310	379/379	257/257	235/235	321/321	241/241	254/254	300/300	312/312	323/323	311/311	176/176
C829B	257/257	142/142	103/103	122/122	369/369	116/116	115/115	98/98	280/280	87/87	140/140	245/245	112/112	167/167	259/259	146/146	121/121	180/180	173/173	137/137	217/217	150/150	204/204	257/257	298/298	126/126	398/398	303/303	370/370	317/317	310/310	376/376	257/257	238/238	321/321	239/239	?/?	300/300	?/?	323/323	?/?	176/176
C849	257/257	142/142	103/103	131/131	369/369	116/116	?/?	98/98	278/278	97/97	143/143	253/253	109/109	152/152	247/247	146/146	123/123	178/178	173/173	137/137	217/217	141/141	207/207	242/242	298/298	128/128	403/403	303/303	375/375	317/317	310/310	376/376	257/257	238/238	321/321	243/243	274/274	300/300	312/312	?/?	?/?	?/?
C851	257/257	142/142	103/103	131/131	369/369	116/116	115/115	110/110	282/282	87/87	128/128	239/239	112/112	152/152	253/253	137/137	119/119	180/180	173/173	144/144	217/217	150/150	207/207	247/247	294/294	128/128	403/403	303/303	359/359	317/317	312/312	376/376	257/257	238/238	321/321	243/243	267/267	300/300	312/312	323/323	?/?	176/176
C853	257/257	139/139	103/103	122/122	369/369	116/116	115/115	110/110	276/276	97/97	143/143	256/256	112/112	154/154	259/259	137/137	113/113	178/178	173/173	137/137	227/227	141/141	207/207	242/242	294/294	128/128	398/398	?/?	359/359	314/314	310/310	376/376	257/257	238/238	321/321	236/236	274/274	300/300	312/312	334/334	320/320	176/176
C977	257/257	142/142	103/103	122/122	372/372	114/114	115/115	98/98	276/276	97/97	143/143	259/259	112/112	154/154	247/247	146/146	119/119	170/170	173/173	134/134	227/227	141/141	207/207	242/242	298/298	126/126	403/403	303/303	359/359	317/317	310/310	376/376	257/257	238/238	321/321	239/239	274/274	300/300	316/316	334/334	320/320	173/173
F155	257/257	139/139	101/101	122/122	369/369	114/114	115/115	110/110	274/274	87/87	143/143	242/242	109/109	167/167	259/259	137/137	113/113	174/174	173/173	137/137	227/227	150/150	207/207	242/242	298/298	128/128	403/403	287/287	375/375	320/320	312/312	379/379	257/257	238/238	321/321	243/243	252/252	300/300	312/312	334/334	320/320	173/173
GP365	249/249	142/142	103/103	122/122	372/372	112/112	115/115	110/110	276/276	87/87	137/137	256/256	109/109	167/167	259/259	146/146	121/121	180/180	173/173	144/144	217/217	150/150	207/207	242/242	298/298	128/128	398/398	303/303	359/359	317/317	310/310	376/376	257/257	238/238	321/321	236/236	274/274	300/300	316/316	334/334	307/307	176/176
HA234	257/257	142/142	103/103	131/131	?/?	116/116	115/115	110/110	282/282	87/87	?/?	239/239	112/112	152/152	253/253	137/137	119/119	180/180	173/173	144/144	217/217	150/150	207/207	247/247	294/294	128/128	403/403	303/303	?/?	?/?	?/?	?/?	?/?	238/238	321/321	241/241	274/274	300/300	312/312	323/323	320/320	176/176
HA302	257/257	142/142	101/101	122/122	369/369	116/116	115/115	98/98	278/278	87/87	140/140	256/256	112/112	167/167	247/247	146/146	121/121	180/180	170/170	137/137	217/217	141/141	207/207	257/257	298/298	128/128	403/403	303/303	375/375	320/320	291/291	376/376	257/257	238/238	321/321	243/243	252/252	300/300	325/325	?/?	320/320	176/176
HA64	257/257	139/139	103/103	122/122	369/369	124/124	115/115	98/98	276/276	97/97	143/143	253/253	112/112	152/152	259/259	146/146	121/121	178/178	173/173	144/144	217/217	141/141	207/207	242/242	298/298	128/128	403/403	287/287	375/375	317/317	310/310	379/379	257/257	238/238	321/321	243/243	274/274	300/300	325/325	334/334	320/320	176/176
HA853	257/257	142/142	103/103	131/131	369/369	116/116	115/115	98/98	278/278	97/97	143/143	253/253	109/109	?/?	247/247	146/146	123/123	178/178	173/173	137/137	217/217	141/141	207/207	247/257	294/298	126/128	398/398	303/303	375/375	317/317	310/310	376/376	257/257	238/238	321/321	243/243	274/274	300/300	312/312	334/334	311/311	173/173
HA89	257/257	142/142	103/103	122/122	369/369	116/116	115/115	110/110	276/276	97/97	143/143	253/253	112/112	167/167	259/259	137/137	119/119	170/170	173/173	134/134	217/217	141/141	207/207	242/242	298/298	126/126	403/403	303/303	359/359	317/317	310/310	376/376	257/257	238/238	321/321	239/239	267/267	300/300	312/312	334/334	320/320	173/173
HAR2	249/249	139/139	103/103	122/122	369/369	110/110	115/115	110/110	278/278	82/82	143/143	268/268	109/109	152/152	247/259	?/?	121/121	170/170	170/170	137/137	227/227	150/150	207/207	?/?	?/?	?/?	?/?	?/?	375/375	317/317	312/312	376/376	257/257	238/238	312/312	241/241	252/252	300/300	312/312	334/334	?/?	176/176
HAR4	249/249	142/142	103/103	122/122	372/372	116/116	118/118	98/98	?/?	87/87	143/143	242/242	112/112	154/154	259/259	146/146	113/113	170/170	175/175	144/144	224/224	141/141	207/207	247/247	298/298	128/128	410/410	?/?	375/375	317/317	310/310	379/379	257/257	238/238	321/321	236/236	252/252	300/300	312/312	323/334	320/320	176/176
PAC2	249/249	142/142	103/103	119/119	372/372	133/133	118/118	98/100	278/278	87/87	143/143	245/245	109/109	152/152	259/259	137/137	121/121	170/170	175/175	144/144	221/221	150/150	207/207	242/242	298/298	128/128	?/?	303/303	375/375	320/320	310/310	379/379	257/257	238/238	324/324	241/241	254/254	300/300	312/312	334/334	311/311	173/176
R073	257/257	142/142	103/103	131/131	372/372	116/116	115/115	110/110	278/278	97/97	143/143	250/250	112/112	167/167	259/259	137/137	113/113	180/180	173/173	134/134	221/221	150/150	204/204	247/247	298/298	126/126	403/403	303/303	370/370	317/317	310/310	376/376	257/257	?/?	?/?	?/?	?/?	?/?	?/?	311/311	311/311	173/173
R413	257/257	139/139	101/101	122/122	369/369	116/116	115/115	110/110	282/282	97/97	143/143	233/233	112/112	152/152	259/259	137/137	121/121	170/170	173/173	134/134	221/221	150/150	207/207	242/242	298/298	126/126	403/403	303/303	370/370	317/317	310/310	376/376	257/257	238/238	324/324	241/241	254/254	300/300	325/325	323/323	320/320	176/176
R415	257/257	139/139	101/101	122/122	369/369	116/116	115/115	110/110	282/282	97/97	143/143	233/233	112/112	167/167	259/259	137/137	121/121	170/170	173/173	134/134	217/217	150/150	207/207	242/242	298/298	126/126	403/403	303/303	370/370	317/317	310/310	376/376	257/257	238/238	324/324	241/241	254/254	300/300	325/325	323/323	320/320	176/176
R417	249/249	142/142	103/103	122/122	372/372	120/120	115/115	98/100	282/282	97/97	143/143	233/233	112/112	152/152	259/259	146/146	121/121	180/180	173/173	137/137	221/221	150/150	207/207	242/242	298/298	128/128	398/398	303/303	359/359	320/320	310/310	376/376	257/257	238/238	324/324	241/241	254/254	300/300	312/312	323/323	311/311	176/176
R419	249/249	139/139	101/101	122/122	372/372	116/116	118/118	110/110	276/276	97/97	143/143	259/259	109/109	?/?	259/259	137/137	113/113	170/170	173/173	134/134	221/221	141/141	207/207	242/242	298/298	126/126	403/403	303/303	359/359	320/320	310/310	376/376	257/257	238/238	321/321	241/241	274/274	300/300	325/325	334/334	311/311	173/173
R420	249/249	142/142	103/103	122/122	372/372	112/112	115/115	110/110	276/276	97/97	140/140	259/259	109/109	152/152	259/259	137/137	113/113	176/176	173/173	134/134	221/221	141/141	207/207	242/242	298/298	126/126	403/403	303/303	375/375	320/320	310/310	376/376	257/257	238/238	321/321	243/243	274/274	300/300	312/312	323/323	311/311	176/176
R422	257/257	142/142	101/101	122/122	372/372	116/116	118/118	98/98	282/282	84/84	143/143	233/233	112/112	167/167	259/259	146/146	119/119	180/180	173/173	134/134	221/221	141/141	207/207	250/250	298/298	126/126	403/403	303/303	359/375	314/314	310/310	376/376	254/254	235/235	324/324	241/243	274/274	300/300	312/312	323/334	311/311	?/?
R423	247/247	142/142	101/101	122/122	372/372	112/112	115/115	110/110	276/276	97/97	143/143	256/256	112/112	152/152	259/259	146/146	113/113	170/170	175/175	134/134	221/221	141/141	204/204	242/242	298/298	128/128	398/398	303/303	359/359	320/320	310/310	376/376	257/257	238/238	321/321	236/236	274/274	300/300	325/325	334/334	311/311	176/176
R424	257/257	142/142	103/103	131/131	369/369	116/116	115/115	110/110	276/276	97/97	140/140	259/259	112/112	152/152	259/259	146/146	121/121	170/170	173/173	137/137	221/221	141/141	204/204	242/242	298/298	128/128	398/398	279/279	375/375	320/320	310/310	376/376	257/257	238/238	321/321	236/236	274/274	300/300	312/312	334/334	330/330	176/176
R425	257/257	142/142	103/103	122/122	369/369	116/116	115/115	110/110	276/276	84/84	137/137	256/256	112/112	167/167	259/259	137/137	119/119	180/180	173/173	134/134	221/221	141/141	207/207	247/247	298/298	126/126	403/403	303/303	359/359	317/317	310/310	376/376	257/257	238/238	324/324	241/241	252/252	300/300	325/325	334/334	311/311	173/173
R426-1	257/257	142/142	103/103	?/?	369/369	?/?	118/118	110/110	276/276	97/97	140/140	259/259	112/112	167/167	259/259	137/137	113/113	170/170	173/173	137/137	221/221	150/150	204/204	242/242	298/298	128/128	403/403	303/303	375/375	320/320	310/310	376/376	257/257	238/238	324/324	241/241	274/274	300/300	325/325	323/323	?/?	173/173
R426-2	257/257	142/142	103/103	122/122	372/372	116/116	118/118	110/110	276/276	97/97	140/140	259/259	112/112	152/152	259/259	137/137	113/113	176/176	173/173	137/137	221/221	150/150	204/204	242/242	298/298	128/128	403/403	303/303	359/359	317/317	310/310	376/376	257/257	238/238	324/324	241/241	274/274	300/300	325/325	323/323	320/320	176/176
R429	257/257	142/142	103/103	122/122	369/369	116/116	115/115	98/98	282/282	97/97	128/128	233/233	112/112	167/167	259/259	146/146	119/119	180/180	175/175	144/144	221/221	150/150	207/207	242/242	298/298	128/128	403/403	291/303	375/375	320/320	291/291	376/376	257/257	238/238	324/324	236/236	274/274	300/300	323/323	323/323	320/320	176/176
R432	257/257	142/142	103/103	119/119	369/369	116/116	115/115	110/110	280/280	82/82	143/143	245/245	112/112	152/152	259/259	146/146	121/121	178/178	173/173	144/144	227/227	150/150	207/207	242/242	294/294	128/128	403/403	291/303	375/375	320/320	310/310	379/379	257/257	238/238	324/324	243/243	254/254	300/300	312/312	323/323	311/311	176/176
R433	257/257	142/142	101/101	119/119	372/372	110/110	115/115	98/98	278/278	82/82	143/143	245/245	112/112	152/152	259/259	146/146	121/121	178/178	175/175	144/144	227/227	141/141	207/207	242/242	298/298	128/128	403/403	287/287	375/375	320/320	310/310	376/376	257/257	238/238	324/324	243/243	254/254	300/300	312/312	323/323	311/311	176/176
R435	257/257	142/142	?/?	122/122	372/372	133/133	115/115	98/98	278/278	82/82	143/143	245/245	112/112	152/152	259/259	146/146	121/121	178/178	175/175	144/144	227/227	?/?	207/207	242/242	298/298	128/128	403/403	291/303	375/375	320/320	310/310	379/379	257/257	238/238	321/321	236/236	254/254	300/300	312/312	334/334	320/320	176/176
R437	257/257	142/142	101/101	122/122	378/378	112/112	115/115	110/110	276/276	97/97	?/?	259/259	112/112	152/152	259/259	146/146	121/121	180/180	175/175	144/144	221/221	141/141	207/207	242/242	298/298	128/128	398/398	303/303	375/375	320/320	310/310	376/376	257/257	238/238	321/321	241/241	274/274	300/300	325/325	311/334	311/311	173/173
R439	257/257	139/139	101/101	122/122	372/372	112/112	115/115	110/110	276/276	97/97	140/140	256/256	112/112	152/152	259/259	137/137	121/121	170/170	170/170	137/137	221/221	150/150	207/207	247/247	298/298	128/128	403/403	303/303	375/375	320/320	310/310	376/376	257/257	238/238	321/321	241/241	252/252	300/300	312/312	323/323	311/311	176/176
R443	257/257	139/139	103/103	122/122	369/369	116/116	118/118	110/110	278/278	97/97	143/143	?/?	104/104	167/167	247/247	137/137	119/119	180/180	173/173	137/137	221/221	150/150	207/207	250/250	298/298	128/128	403/403	303/303	375/375	317/317	312/312	376/376	257/257	238/238	321/321	243/243	252/252	300/300	312/312	334/334	311/311	176/176
R447	257/257	139/139	103/103	122/122	369/369	141/141	115/115	98/98	280/280	97/97	143/143	245/245	112/112	167/167	253/253	146/146	121/121	180/180	173/173	137/137	217/217	?/?	207/207	242/242	298/298	126/128	403/403	303/303	359/359	320/320	310/310	376/376	257/257	238/238	321/321	243/243	254/254	300/300	312/312	334/334	311/311	176/176
R449	257/257	139/139	103/103	131/131	369/369	114/114	118/118	110/110	280/280	?/?	143/143	?/?	112/112	167/167	259/259	146/146	119/119	180/180	173/173	137/137	227/227	150/150	207/207	242/242	298/298	128/128	403/403	303/303	375/375	320/320	312/312	376/376	257/257	238/238	321/321	243/243	254/254	300/300	319/319	334/334	330/330	176/176
R453	257/257	139/139	103/103	122/122	372/372	112/112	115/115	110/110	276/276	97/97	143/143	256/256	109/109	152/152	259/259	137/137	121/121	170/170	173/173	137/137	227/227	150/150	207/207	247/247	294/294	128/128	403/403	303/303	375/375	320/320	310/310	376/376	257/257	238/238	321/321	241/241	252/252	300/300	312/312	334/334	311/311	176/176
R459-1	247/247	142/142	101/101	122/122	372/372	120/120	115/115	100/100	276/276	97/97	143/143	262/262	112/112	152/152	259/259	146/146	121/121	170/170	175/175	137/137	221/221	150/150	204/204	242/242	298/298	128/128	398/398	303/303	359/359	?/?	310/310	376/376	257/257	238/238	321/321	236/236	274/274	300/300	312/312	334/334	311/311	?/?
R459-2	249/249	142/142	101/101	122/122	372/372	112/112	115/115	100/100	282/282	97/97	143/143	233/233	112/112	152/152	259/259	146/146	113/113	180/180	175/175	134/134	221/221	150/150	204/204	242/242	298/298	128/128	398/398	303/303	359/359	320/320	310/310	376/376	257/257	238/238	324/324	241/241	254/254	300/300	325/325	334/334	311/311	176/176
R459-4	247/247	142/142	103/103	122/122	372/372	112/112	115/115	110/110	282/282	97/97	143/143	233/233	112/112	152/152	259/259	146/146	113/113	170/170	173/173	134/134	221/221	141/141	207/207	242/242	298/298	128/128	398/398	303/303	359/359	320/320	310/310	376/376	257/257	238/238	321/321	241/241	274/274	300/300	325/325	323/323	311/311	176/176
R461-2	247/247	139/139	101/101	122/122	372/372	112/112	115/115	110/110	276/276	97/97	143/143	259/259	112/112	152/152	247/247	146/146	113/113	170/170	175/175	137/137	221/221	141/141	204/204	242/242	298/298	128/128	398/398	303/303	359/359	320/320	310/310	376/376	257/257	238/238	321/321	236/236	274/274	300/300	325/325	323/323	320/320	176/176
R461-3	249/249	139/139	101/101	122/122	372/372	120/120	118/118	100/100	276/276	97/97	143/143	250/250	112/112	152/152	259/259	146/146	121/121	170/170	175/175	134/134	217/217	150/150	204/204	242/242	298/298	128/128	398/398	303/303	359/359	320/320	310/310	376/376	257/257	238/238	324/324	236/236	254/254	300/300	325/325	334/334	311/311	176/176
R461-4	249/249	142/142	101/101	122/122	372/372	112/112	115/115	100/100	276/276	97/97	143/143	259/259	112/112	152/152	247/247	146/146	113/113	170/170	175/175	137/137	217/217	150/150	207/207	242/242	298/298	128/128	398/398	303/303	359/359	320/320	310/310	376/376	257/257	238/238	321/321	236/236	274/274	300/300	312/312	323/323	320/320	176/176
R463-3	249/249	142/142	103/103	122/122	369/369	120/120	115/115	98/98	280/280	97/97	143/143	245/245	112/112	152/152	259/259	146/146	121/121	180/180	173/173	137/137	221/221	141/141	207/207	242/242	294/294	128/128	403/403	303/303	375/375	317/317	310/310	376/376	257/257	238/238	321/321	241/241	274/274	300/300	312/312	323/323	311/311	176/176
R463-4	249/249	142/142	103/103	119/119	369/369	116/116	115/115	98/98	282/282	97/97	143/143	233/233	112/112	152/152	259/259	146/146	119/119	180/180	173/173	137/137	221/221	141/141	207/207	242/242	298/298	128/128	403/403	291/303	359/359	317/317	310/310	379/379	257/257	238/238	321/321	243/243	274/274	300/300	312/312	323/323	320/320	176/176
R463-5	257/257	142/142	103/103	122/122	369/369	120/120	115/115	100/100	282/282	97/97	143/143	233/233	112/112	152/152	259/259	146/146	121/121	178/178	173/173	137/137	221/221	150/150	207/207	242/242	294/294	128/128	403/403	291/303	359/359	320/320	310/310	379/379	257/257	238/238	321/321	241/241	254/254	300/300	312/312	323/323	320/320	176/176
R465-3	257/257	139/139	103/103	119/119	369/369	112/112	115/115	110/110	276/276	97/97	143/143	259/259	112/112	152/152	259/259	146/146	113/113	178/178	173/173	144/144	221/221	150/150	204/204	242/242	294/294	128/128	398/398	303/303	375/375	320/320	310/310	376/376	257/257	238/238	321/321	243/243	274/274	300/300	312/312	323/323	311/311	176/176
R467-3	257/257	142/142	103/103	122/122	369/369	112/112	115/115	110/110	276/276	97/97	143/143	259/259	112/112	152/152	259/259	146/146	113/113	178/178	173/173	144/144	221/221	141/141	207/207	242/242	298/298	128/128	403/403	287/287	375/375	320/320	310/310	379/379	257/257	238/238	321/321	236/236	274/274	300/300	316/316	323/323	311/311	176/176
R467-5	257/257	142/142	103/103	122/122	369/369	112/112	115/115	98/98	276/276	97/97	143/143	259/259	112/112	152/152	259/259	146/146	113/113	170/170	175/175	134/134	221/221	?/?	204/204	242/242	298/298	128/128	403/403	287/287	359/359	320/320	310/310	376/376	257/257	238/238	321/321	236/236	274/274	300/300	316/316	334/334	311/311	173/173
RHA266	257/257	139/139	101/101	122/122	369/369	116/116	115/115	110/110	282/282	87/87	140/140	233/233	112/112	167/167	247/247	146/146	113/113	180/180	170/170	134/134	217/217	141/141	207/207	247/257	294/298	128/128	398/398	287/287	375/375	320/320	310/310	379/379	257/257	238/238	321/321	236/236	274/274	300/300	325/325	323/323	311/311	176/176
RHA274	249/249	139/139	103/103	122/122	372/372	143/143	115/115	110/110	280/280	84/84	143/143	245/245	112/112	167/167	259/259	137/137	121/121	170/170	170/170	134/134	221/221	150/150	204/204	257/257	298/298	126/126	403/403	291/303	370/370	317/317	310/310	379/379	257/257	235/235	324/324	241/241	254/254	300/300	319/319	323/323	311/311	173/173
RHA275	257/257	142/142	101/101	122/122	372/372	143/143	115/115	110/110	276/276	84/84	143/143	259/259	109/109	152/152	259/259	146/146	121/121	180/180	173/173	137/137	221/221	150/150	207/207	247/257	294/298	128/128	403/403	287/291	370/370	317/317	310/310	376/376	257/257	238/238	324/324	239/239	254/254	300/300	325/325	323/323	311/311	176/176
RHA276	249/249	142/142	101/101	122/122	372/372	116/116	118/118	110/110	282/282	97/97	140/140	239/239	109/109	152/152	259/259	137/137	113/113	170/170	173/173	137/137	221/221	150/150	207/207	247/247	298/298	126/128	398/398	287/287	375/375	320/320	310/310	376/376	257/257	238/238	321/321	236/236	?/?	300/300	?/?	323/323	311/311	176/176
RHA299	249/249	142/142	103/103	122/122	369/369	116/116	118/118	110/110	276/276	97/97	140/140	262/262	109/109	152/152	259/259	137/137	121/121	180/180	173/173	134/134	221/221	141/141	207/207	247/247	294/298	126/126	403/403	?/?	370/375	317/320	310/310	376/376	257/257	238/238	321/321	239/239	274/274	300/300	312/312	334/334	311/311	176/176
RHA439	257/257	142/142	103/103	122/122	369/369	116/116	118/118	110/110	276/276	84/84	143/143	253/253	112/112	167/167	247/247	146/146	121/121	180/180	170/170	144/144	221/221	?/?	207/207	247/247	298/298	128/128	398/398	303/303	370/370	320/320	310/310	376/376	257/257	238/238	321/321	239/239	274/274	300/300	325/325	323/323	320/320	189/189
RHA440	257/257	139/139	103/103	122/122	369/369	120/120	115/115	98/98	276/276	84/84	143/143	242/242	112/112	167/167	259/259	146/146	113/113	180/180	173/173	134/134	221/221	141/141	207/207	242/242	298/298	126/126	403/403	303/303	370/370	320/320	310/310	376/376	257/257	238/238	321/321	241/241	254/254	300/300	312/312	323/323	311/311	173/173
RHA441	257/257	142/142	101/101	122/122	?/?	110/110	115/115	110/110	276/276	84/84	?/?	259/259	109/109	152/152	259/259	146/146	121/121	180/180	173/173	137/137	221/221	150/150	207/207	242/242	294/294	126/126	403/403	287/287	370/370	320/320	310/310	376/376	257/257	235/235	321/321	241/241	254/254	300/300	312/312	323/323	311/311	176/176
RHA801	255/255	142/142	103/103	122/122	369/369	116/116	118/118	110/110	276/276	97/97	140/140	259/259	109/109	154/154	259/259	137/137	113/113	170/170	170/170	134/134	221/221	150/150	204/204	247/257	298/298	128/128	403/403	279/287	375/375	320/320	310/310	376/376	257/257	238/238	321/321	241/241	252/252	300/300	325/325	323/323	311/311	176/176
RK416	257/257	139/139	101/101	122/122	369/369	116/116	115/115	110/110	278/278	82/82	143/143	253/253	109/109	152/152	259/259	137/137	121/121	170/170	173/173	144/144	217/217	150/150	207/207	?/?	?/?	?/?	?/?	?/?	375/375	310/310	294/294	376/376	257/257	238/238	?/?	243/243	252/252	300/300	316/316	323/334	?/?	176/176

## Sheet: SSR_OP+CP
OP+CP	ors510	ha1752	ha3555	ha3582	ors 767	ha2077	ha3204	ha3312	ors1041	ha2147	ha3581	ha1848	ha4239	ha1402	ha77	ha 991	ha 293	ha 2063	ha2920	ha 3239	ha 928	ha 4103	c5783	ht0271	ht0734	ht0761	ht0375	ht0723	ht0382	ht0591	ht0595	ht0998	ht1024	c2070	ht0426	ht0440	ht0519	ht0572	ht1045	ht0292	ht0586	ht0974
7-1-2	249/249	139/139	101/101	122/122	369/369	110/110	?/?	?/?	276/276	84/84	128/128	250/250	112/112	167/167	259/259	137/146	121/121	170/170	175/175	134/144	227/227	150/150	204/204	247/247	298/298	128/128	398/398	289/289	375/375	317/317	?/?	376/376	254/257	235/235	?/?	241/241	?/?	300/300	319/319	323/323	311/311	176/176
7-1-2	257/257	142/142	101/101	122/122	369/369	116/116	115/115	98/98	278/278	87/87	140/140	253/256	112/112	167/167	247/247	146/146	121/121	180/180	170/170	144/144	217/217	141/150	207/207	242/242	298/298	128/128	403/403	303/303	359/359	317/317	310/310	379/379	257/257	238/238	321/321	243/243	252/252	300/300	316/316	323/323	320/320	176/176
7-1-2	249/249	142/142	101/101	122/122	369/369	112/112	115/115	110/110	276/276	84/84	128/128	245/250	112/112	167/167	247/259	137/146	121/121	170/170	175/175	134/134	217/217	150/150	204/204	247/247	298/298	128/128	398/398	289/289	375/375	317/317	312/312	376/376	254/257	235/235	?/?	241/241	258/258	300/300	319/319	323/323	311/311	176/176
7-1-2	257/257	142/142	101/101	122/122	369/369	116/116	115/115	98/98	278/278	87/87	140/140	253/256	112/112	167/167	247/247	146/146	121/121	180/180	170/170	144/144	217/217	141/141	207/207	242/242	298/298	128/128	403/403	303/303	359/359	317/317	310/310	379/379	257/257	238/238	321/321	243/243	252/252	300/300	316/316	323/323	311/320	176/176
7-1-2	249/249	139/139	?/?	122/122	369/369	112/112	115/115	98/110	276/276	84/84	128/128	250/250	112/112	167/167	259/259	146/146	121/121	170/170	175/175	134/144	227/227	150/150	204/204	247/247	298/298	128/128	398/398	289/289	375/375	317/317	312/312	376/376	254/254	235/235	?/?	241/241	258/258	300/300	319/319	323/323	311/311	176/176
7-1-2	257/257	142/142	101/101	122/122	369/369	116/116	115/115	98/98	278/278	87/87	140/140	253/256	112/112	167/167	247/247	146/146	121/121	180/180	170/170	137/137	217/217	150/150	207/207	242/242	298/298	128/128	403/403	303/303	359/359	317/317	310/310	379/379	257/257	238/238	321/321	243/243	252/252	300/300	316/316	323/323	320/320	176/176
7-1-21	?/?	?/?	?/?	122/122	372/372	?/?	115/115	98/98	278/278	?/?	140/140	250/250	112/112	167/167	259/259	146/146	121/121	170/170	175/175	144/144	227/227	141/150	204/204	247/247	298/298	128/128	403/403	289/289	375/375	317/317	?/?	376/376	257/257	238/238	324/324	239/239	258/258	300/300	325/325	334/334	320/320	176/176
7-1-21	249/249	139/139	103/103	122/122	369/369	?/?	?/?	?/?	274/274	84/84	128/128	245/245	112/112	167/167	259/259	146/146	121/121	170/170	175/175	144/144	227/227	141/150	204/204	247/247	298/298	128/128	398/398	289/289	375/375	317/317	312/312	376/376	257/257	235/235	?/?	241/241	258/258	300/300	319/319	323/323	320/320	176/176
7-1-21	?/?	?/?	101/101	122/122	372/372	112/112	115/115	98/98	?/?	?/?	140/140	250/250	112/112	167/167	259/259	146/146	121/121	170/170	175/175	144/144	227/227	150/150	204/204	247/247	298/298	128/128	403/403	289/289	375/375	317/317	312/312	376/376	257/257	238/238	324/324	239/239	258/258	300/300	325/325	334/334	320/320	176/176
7-1-21	249/249	139/139	?/?	122/122	369/369	112/112	115/115	110/110	?/?	84/84	128/128	245/245	112/112	167/167	259/259	146/146	121/121	170/170	175/175	144/144	217/217	150/150	204/204	247/247	298/298	128/128	398/398	289/289	375/375	317/317	312/312	376/376	257/257	235/235	?/?	241/241	258/258	300/300	319/319	323/323	?/?	176/176
7-1-21	?/?	?/?	101/101	?/?	372/372	112/112	115/115	98/98	278/278	82/82	140/140	250/250	112/112	167/167	247/247	146/146	121/121	170/170	175/175	144/144	227/227	150/150	204/204	247/247	298/298	128/128	403/403	289/289	375/375	317/317	312/312	376/376	257/257	238/238	324/324	239/239	258/258	300/300	323/323	334/334	320/320	176/176
7-1-21	249/249	139/139	?/?	122/122	369/369	112/112	115/115	110/110	274/274	84/84	128/128	245/245	112/112	167/167	247/247	146/146	121/121	170/170	175/175	144/144	227/227	150/150	204/204	247/247	298/298	128/128	398/398	289/289	375/375	317/317	312/312	376/376	257/257	235/235	?/?	241/241	258/258	300/300	319/319	323/323	?/?	176/176
C1005M	249/249	142/142	101/101	131/131	369/369	108/116	115/118	98/110	274/274	100/100	143/143	242/242	112/112	152/152	259/259	146/146	119/119	170/170	173/173	144/144	221/221	141/152	207/207	247/247	298/298	128/128	403/403	279/287	375/375	317/317	310/310	376/376	257/257	238/238	324/324	243/243	252/252	300/300	312/312	334/334	311/311	176/176
C1005M	257/257	142/142	101/101	131/131	372/372	116/116	115/115	98/98	276/276	87/87	143/143	262/262	112/112	152/152	253/253	146/146	113/113	170/170	175/175	144/144	217/217	152/152	207/207	247/247	294/294	128/128	403/403	279/279	359/368	329/329	?/?	376/376	257/257	238/238	321/321	239/239	252/252	300/300	312/312	334/334	311/313	189/189
C1005M	249/249	142/142	101/101	122/122	369/369	108/108	115/118	98/98	274/274	87/87	143/143	242/242	112/112	152/152	259/259	146/146	119/119	180/180	170/170	144/144	221/221	150/150	207/207	247/247	294/294	128/128	403/403	303/303	375/375	333/333	291/291	376/376	257/257	238/238	321/321	239/239	252/252	316/316	319/319	323/323	311/311	189/189
C1005M	249/249	142/142	101/101	131/131	369/369	108/116	115/118	98/98	274/276	100/100	143/143	242/242	?/?	152/152	259/259	146/148	119/119	170/180	170/170	144/144	221/221	141/141	207/207	242/247	298/298	128/128	403/403	303/303	375/375	317/317	312/312	376/376	257/257	238/238	324/324	243/243	252/252	300/300	312/312	323/323	311/311	189/189
C1005M	257/257	142/142	101/101	131/131	372/372	116/116	115/115	98/98	?/?	?/?	143/143	262/262	112/112	167/167	247/253	146/146	113/113	170/170	175/175	144/144	217/217	150/150	207/207	247/247	294/294	128/128	403/403	279/303	359/375	333/333	291/291	?/?	257/257	238/238	321/321	239/239	252/252	300/300	312/312	334/334	311/311	176/176
C1005M	249/249	142/142	101/101	131/131	369/369	108/108	115/115	110/110	276/276	87/87	143/143	256/256	112/112	167/167	259/259	146/146	119/119	170/170	170/173	144/144	221/221	141/141	207/207	252/252	294/294	128/128	403/403	279/303	368/375	329/329	291/291	376/376	257/257	238/238	321/321	239/239	252/252	300/300	312/312	334/334	311/311	173/173
C1005M	249/249	142/142	101/101	122/122	369/369	108/108	115/118	98/98	276/276	100/100	143/143	256/256	112/112	152/152	259/259	148/148	113/119	180/180	170/173	144/144	221/221	141/141	207/207	247/247	298/298	128/128	403/403	291/303	370/370	317/317	310/310	379/379	257/257	238/238	321/321	241/241	274/274	300/300	312/312	323/323	311/311	173/173
C1005M	257/257	142/142	101/101	131/131	372/372	116/116	115/115	98/98	276/276	87/87	143/143	262/262	112/112	152/152	253/253	146/146	113/113	170/170	175/175	144/144	217/217	152/152	207/207	252/252	294/294	128/128	403/403	279/279	359/368	333/333	?/?	?/?	257/257	238/238	321/321	239/239	252/252	300/300	312/312	334/334	330/330	189/189
C1005M	249/249	139/139	101/101	122/122	369/369	108/116	115/118	98/98	274/276	100/100	143/143	242/242	?/?	152/152	259/259	146/146	119/119	180/180	170/173	144/144	221/221	141/141	207/207	247/252	294/294	128/128	403/403	279/279	359/368	329/329	291/291	376/376	257/257	238/238	321/321	239/239	252/252	300/300	312/312	?/?	320/320	173/173
C111	?/?	?/?	?/?	?/?	372/372	116/116	115/118	110/110	278/278	97/97	143/143	248/268	112/112	152/152	247/247	137/137	113/113	167/180	170/173	137/137	221/221	150/150	207/207	247/247	298/298	128/128	398/398	303/303	370/375	314/320	310/310	376/376	257/257	235/235	312/312	243/243	274/274	300/300	312/312	323/323	320/320	189/189
C111	257/257	139/139	103/103	122/122	372/372	116/116	115/118	110/110	280/280	87/87	143/143	245/245	109/112	152/152	259/259	137/137	113/121	167/167	170/170	134/134	221/221	150/150	207/207	242/242	298/298	128/128	398/398	303/303	375/375	317/317	291/291	376/376	257/257	238/238	312/312	236/236	252/252	300/300	312/312	323/323	320/320	189/189
C111	257/257	139/139	101/103	122/122	372/372	116/116	115/115	110/110	278/278	?/?	140/143	268/268	104/109	152/152	247/247	137/137	119/119	167/180	173/173	137/137	221/221	150/150	207/207	247/247	298/298	128/128	398/403	303/303	375/375	320/320	?/?	376/376	257/257	235/235	321/321	241/241	274/274	300/300	312/312	334/334	320/320	176/176
C111	257/257	139/139	101/101	122/122	369/369	116/116	115/115	110/110	280/280	97/97	140/143	245/245	104/109	152/152	247/247	137/137	119/119	180/180	170/170	137/137	221/221	150/150	207/207	242/242	298/298	128/128	398/398	303/303	375/375	317/317	291/312	376/376	257/257	238/238	312/312	236/236	252/252	300/300	312/312	334/334	?/?	176/189
C111	257/257	139/139	101/103	122/122	369/369	116/116	115/118	110/110	280/280	87/97	143/143	245/245	104/109	152/152	247/247	137/137	113/121	167/180	173/173	137/137	221/221	150/150	207/207	247/247	298/298	128/128	403/403	303/303	375/375	314/314	310/310	374/374	257/257	235/235	321/321	241/241	274/274	300/300	312/312	334/334	311/320	176/176
C111	257/257	139/139	101/101	122/122	372/372	116/116	115/115	110/110	278/278	97/97	140/143	268/268	104/109	152/152	247/247	137/137	119/121	167/180	170/173	137/137	221/221	150/150	207/207	242/242	298/298	128/128	398/398	303/303	375/375	317/317	291/312	376/376	257/257	238/238	312/312	236/236	252/252	300/300	312/312	334/334	?/?	189/189
C113M	249/249	142/142	101/103	131/131	369/369	116/116	115/115	98/98	280/280	97/97	143/143	242/245	109/109	152/152	247/247	146/146	121/121	180/180	173/175	137/137	221/221	141/141	207/207	247/247	298/298	128/128	398/398	303/303	375/375	317/317	312/312	379/379	257/257	238/238	312/312	236/236	252/252	316/316	312/312	323/323	320/320	176/176
C113M	249/249	142/142	101/101	131/131	372/372	116/116	115/115	98/98	276/280	97/97	137/137	245/256	109/109	152/152	247/247	137/146	121/121	180/180	175/175	137/137	221/221	141/141	207/207	242/247	298/298	128/128	398/403	303/303	375/375	317/317	310/310	376/376	257/257	238/238	321/321	243/243	274/274	300/300	312/312	323/323	320/320	176/176
C113M	249/257	142/142	103/103	122/131	369/369	116/116	115/118	98/98	280/280	97/97	128/143	245/265	109/112	154/154	247/247	146/146	119/119	178/180	173/173	137/137	221/221	141/141	207/207	247/247	298/298	128/128	398/398	303/303	375/375	317/317	312/312	379/379	257/257	238/238	312/312	239/239	252/252	316/316	312/312	334/334	320/320	176/176
C113M	249/257	142/142	101/101	122/131	369/369	116/116	115/118	98/98	276/280	97/97	128/128	245/265	109/112	167/167	247/247	137/146	119/121	178/180	173/173	137/137	221/221	141/141	207/207	247/247	298/298	128/128	403/403	303/303	375/375	317/317	291/312	376/376	257/257	238/238	324/324	243/243	252/252	300/300	312/312	323/323	320/320	176/176
C113M	257/257	139/139	101/101	131/131	369/369	116/116	115/115	98/98	280/280	97/97	128/128	245/245	112/112	152/152	?/?	137/146	121/121	180/180	173/173	137/137	221/221	141/141	207/207	247/247	298/298	128/128	398/398	303/303	375/375	317/317	312/312	379/379	257/257	238/238	312/312	239/239	252/252	316/316	312/312	334/334	320/320	176/176
C113M	257/257	142/142	101/101	131/131	369/369	116/116	118/118	98/98	276/276	97/97	128/147	256/256	112/112	154/154	247/247	137/146	113/121	180/180	173/173	137/137	221/221	141/141	207/207	242/242	298/298	?/?	403/403	291/303	375/375	317/320	310/310	379/379	257/257	238/238	321/321	241/241	267/274	300/300	312/312	334/334	311/311	176/176
C114M	257/257	142/142	103/103	122/122	369/369	143/143	118/118	110/110	282/282	97/97	140/140	233/233	109/109	152/152	259/259	146/146	115/121	180/180	173/173	134/134	221/221	141/141	207/207	257/257	298/298	126/126	403/403	303/303	375/375	317/320	310/310	376/376	257/257	238/238	321/321	241/241	274/274	300/300	312/312	334/334	311/311	176/176
C114M	257/257	142/142	103/103	122/122	369/369	143/143	118/118	110/110	282/282	97/97	140/140	233/233	109/109	152/152	259/259	146/146	121/121	170/170	173/173	134/134	217/217	141/141	207/207	257/257	298/298	126/126	403/403	303/303	375/375	320/320	310/310	376/376	257/257	238/238	321/321	241/241	274/274	300/300	312/312	334/334	311/311	176/176
C114M	257/257	142/142	103/103	122/122	369/369	143/143	118/118	110/110	282/282	97/97	140/140	233/233	109/109	152/152	259/259	146/146	121/121	170/170	173/173	134/134	221/221	141/141	207/207	257/257	298/298	126/126	403/403	303/303	375/375	320/320	310/310	376/376	257/257	238/238	321/321	241/241	274/274	300/300	312/312	334/334	311/311	176/176
C114M	257/257	142/142	103/103	122/122	369/369	143/143	118/118	110/110	282/282	97/97	140/140	233/233	109/109	152/152	259/259	146/146	121/121	170/170	173/173	134/134	217/217	141/141	207/207	257/257	298/298	126/126	403/403	303/303	375/375	320/320	310/310	376/376	257/257	238/238	321/321	241/241	274/274	300/300	312/312	334/334	311/311	176/176
C114M	257/257	142/142	103/103	122/122	369/369	143/143	118/118	110/110	282/282	97/97	140/140	233/233	109/109	152/152	259/259	146/146	121/121	180/180	173/173	134/134	221/221	141/141	207/207	257/257	298/298	126/126	403/403	303/303	375/375	320/320	310/310	376/376	257/257	238/238	321/321	241/241	274/274	300/300	312/312	?/?	311/311	176/176
C114M	257/257	142/142	103/103	122/122	369/369	143/143	118/118	110/110	282/282	97/97	140/140	233/233	109/109	152/152	259/259	146/146	121/121	180/180	173/173	134/134	217/217	141/141	207/207	257/257	298/298	126/126	403/403	303/303	?/?	?/?	?/?	?/?	?/?	238/238	321/321	241/241	274/274	300/300	312/312	334/334	311/311	176/176
C139-1	249/249	142/142	103/103	122/122	372/372	116/116	118/118	?/?	274/274	82/82	143/143	242/242	109/112	152/152	253/253	146/146	113/113	176/176	175/175	144/144	221/224	141/150	207/207	257/257	294/298	128/128	398/398	287/287	375/375	317/317	291/310	376/376	257/257	238/238	321/321	236/241	254/274	300/300	312/312	334/334	307/307	173/173
C139-1	249/249	142/142	101/103	122/122	372/372	110/116	118/118	110/110	274/274	87/87	143/143	242/242	112/112	167/167	253/259	146/146	113/121	180/180	166/166	144/144	224/224	150/150	207/207	257/257	298/298	128/128	403/403	287/287	359/375	310/317	310/310	379/379	257/257	238/238	312/312	236/236	252/252	300/300	312/312	323/323	320/320	173/173
C139-1	249/249	139/139	101/101	122/122	372/372	110/143	115/115	98/98	274/280	82/82	143/143	245/245	112/112	152/152	259/259	137/146	115/121	170/180	170/170	144/144	221/221	141/150	204/207	257/257	298/298	126/128	398/403	287/303	359/359	317/317	310/310	379/379	257/257	235/238	321/324	236/236	254/254	300/300	319/319	334/334	311/311	173/173
C139-1	249/249	142/142	103/103	122/122	372/372	116/116	118/118	110/110	274/274	87/87	143/143	242/242	112/112	167/167	253/253	146/146	113/121	170/170	170/170	144/144	217/217	150/150	207/207	257/257	294/298	128/128	398/403	287/287	375/375	317/317	291/312	376/376	254/257	238/238	312/312	236/236	252/252	300/300	312/312	311/311	311/311	173/173
C139-2	249/249	142/142	103/103	122/122	372/372	116/116	115/115	98/110	274/278	82/87	143/143	242/265	112/112	167/167	259/259	146/146	113/121	170/170	170/170	144/144	221/227	141/150	207/207	247/247	298/298	126/126	398/398	291/303	359/359	317/317	310/310	379/379	257/257	238/238	321/324	236/236	252/254	300/300	319/319	323/323	311/311	173/176
C139-2	?/?	142/142	103/103	122/122	369/372	120/120	118/118	98/98	276/276	82/87	143/143	242/256	109/109	167/167	259/259	137/146	113/119	170/170	175/175	137/137	217/217	141/150	207/207	247/247	298/298	126/126	403/403	303/303	375/375	317/320	310/310	379/379	254/254	238/238	312/312	236/236	252/252	300/300	312/312	334/334	311/311	176/176
C139-2	249/249	139/139	103/103	122/122	372/372	?/?	118/118	98/98	278/280	82/87	143/143	245/265	112/112	167/167	?/?	137/146	113/121	170/170	170/175	144/144	221/221	141/141	207/207	247/247	298/298	128/128	403/403	303/303	359/370	317/320	310/310	379/379	257/257	238/238	321/324	236/236	252/254	300/300	319/319	334/334	311/311	173/176
C139-2	249/249	142/142	103/103	122/122	372/372	112/120	118/118	98/98	274/274	87/87	137/137	242/242	109/109	167/167	259/259	137/146	113/119	167/167	175/175	134/134	224/224	141/141	204/207	247/247	298/298	128/128	403/403	303/303	359/372	317/320	310/310	379/379	257/257	?/?	?/?	?/?	?/?	?/?	?/?	323/323	311/311	176/176
C139-2	249/249	139/139	101/101	122/122	372/372	112/112	118/118	98/98	280/280	84/87	128/143	245/265	109/112	167/167	?/?	137/137	113/121	170/170	170/170	144/144	224/224	141/141	207/207	257/257	298/298	126/126	403/403	303/303	359/375	317/320	310/310	379/379	254/254	238/238	?/?	236/236	252/252	300/300	316/316	334/334	311/311	176/176
C139-2	249/249	139/142	101/103	122/122	372/372	116/116	118/118	110/110	274/278	82/87	137/143	242/242	109/112	152/152	259/259	137/146	113/121	170/180	170/175	144/144	217/217	150/150	207/207	247/247	298/298	128/128	398/398	303/303	359/375	317/317	310/310	376/376	254/257	238/238	321/321	236/241	252/252	300/300	312/312	311/311	311/311	173/173
C149-1	257/257	142/142	103/103	122/122	369/369	116/116	115/115	110/110	276/276	87/87	128/128	250/250	112/112	167/167	259/259	137/146	119/121	170/170	166/166	144/144	217/217	141/141	204/207	242/242	294/294	128/128	403/403	287/287	359/359	310/310	312/312	376/379	257/257	238/238	312/312	243/243	252/252	300/300	312/312	334/334	303/303	176/176
C149-1	257/257	142/142	101/101	131/131	369/372	146/146	115/115	102/102	276/276	84/84	140/140	250/253	112/112	167/167	259/259	137/146	113/113	178/178	173/173	144/144	227/227	141/141	207/207	242/242	298/298	128/128	403/403	303/303	390/390	317/317	310/310	383/383	257/257	238/238	324/324	236/236	252/274	300/300	312/312	334/334	320/320	176/176
C149-1	257/257	142/142	103/103	122/122	369/369	136/136	115/118	102/102	276/276	84/84	134/134	250/250	112/112	167/167	259/259	137/137	121/121	170/170	170/170	137/144	221/227	141/141	207/207	242/242	294/298	128/128	403/403	287/287	?/?	?/?	?/?	?/?	?/?	238/238	312/312	239/239	252/252	300/300	312/312	334/334	320/320	176/176
C149-1	?/?	142/142	101/103	122/122	369/372	141/141	115/115	102/102	276/276	87/87	134/134	250/250	112/112	167/167	259/259	137/137	121/121	178/178	170/170	137/144	227/227	141/141	207/207	242/242	298/298	128/128	403/403	287/287	370/370	310/317	310/310	383/383	257/257	238/238	312/312	239/239	252/252	300/300	312/312	320/334	320/320	176/176
C149-1	?/?	142/142	103/103	122/122	369/369	112/112	115/115	?/?	276/276	84/84	134/143	250/256	112/112	?/?	?/?	137/137	121/121	170/170	166/173	137/144	221/224	141/150	207/207	242/247	294/294	128/128	403/403	287/303	368/375	310/317	310/310	383/383	257/257	238/238	312/312	239/239	252/252	300/300	312/312	334/334	320/320	176/176
C149-1	257/257	142/142	103/103	122/122	372/372	116/116	115/118	102/102	274/276	87/97	143/143	242/250	112/112	152/152	259/259	137/137	113/113	167/178	166/173	137/137	227/227	141/150	207/207	242/247	294/298	126/128	403/403	287/287	368/375	310/317	310/310	379/383	257/257	238/238	312/312	236/239	252/274	300/300	312/312	334/334	311/311	173/176
C149-2	257/257	142/142	101/101	122/122	369/369	141/141	115/115	98/98	276/276	84/87	134/134	250/250	112/112	152/152	259/259	137/146	119/119	178/178	166/170	144/144	227/227	141/141	207/207	242/242	294/294	128/128	403/403	291/303	368/375	310/317	291/312	379/379	257/257	238/238	312/312	236/236	252/252	300/300	312/312	334/334	311/311	176/176
C149-2	257/257	142/142	101/101	122/122	372/372	141/141	115/115	102/102	276/276	84/84	143/143	248/248	112/112	152/152	259/259	137/146	119/119	178/178	170/170	144/144	227/227	141/141	204/204	242/242	294/294	128/128	403/403	287/303	375/375	310/317	310/310	383/383	257/257	238/238	312/312	236/236	252/252	300/300	312/312	334/334	?/?	?/?
C149-2	257/257	142/142	103/103	?/?	369/369	136/139	115/115	102/102	276/276	87/87	134/134	248/248	112/112	152/152	259/259	137/137	119/121	178/178	166/173	134/134	227/227	141/141	207/207	242/242	294/298	126/126	403/403	291/303	368/368	317/317	310/310	379/383	257/257	238/238	324/324	239/239	252/252	300/300	312/312	320/334	320/320	176/176
C149-2	?/?	142/142	101/101	122/131	369/372	136/139	115/115	102/102	276/276	87/97	134/143	250/250	112/112	152/152	259/259	137/146	121/121	178/178	166/170	144/144	227/227	141/141	207/207	242/242	294/294	128/128	403/403	287/303	368/390	310/317	310/310	383/383	257/257	238/238	312/312	239/239	252/252	300/300	312/312	334/334	320/320	176/176
C149-2	257/257	142/142	101/101	122/131	372/372	146/146	115/115	102/102	276/276	84/84	140/140	248/248	112/112	152/152	259/259	137/137	113/113	178/178	173/173	144/144	221/227	141/141	207/207	242/242	294/298	128/128	403/403	287/291	375/375	310/310	291/312	379/383	257/257	238/238	324/324	239/239	252/274	300/300	312/312	334/334	320/320	176/176
C149-2	257/257	142/142	101/101	122/122	369/372	?/?	115/115	102/102	276/276	84/87	134/143	248/250	112/112	152/152	259/259	137/146	119/119	178/178	166/170	144/144	227/227	141/141	204/207	242/242	294/294	128/128	403/403	291/303	368/375	310/317	310/310	379/379	257/257	238/238	312/312	236/239	252/252	300/300	312/312	334/334	311/311	176/176
C155	257/257	142/142	103/103	122/122	369/369	116/116	115/115	110/110	276/276	97/97	143/143	256/256	112/112	154/154	259/259	137/137	119/119	170/170	173/173	134/134	217/217	141/141	207/207	242/242	298/298	126/126	403/403	303/303	375/375	317/317	310/310	376/376	257/257	238/238	321/321	239/239	267/267	300/300	312/312	334/334	320/320	173/173
C155	257/257	142/142	103/103	122/122	369/369	116/116	115/115	110/110	276/276	97/97	132/143	256/256	112/112	167/167	259/259	137/137	119/119	170/170	173/173	134/134	217/217	141/141	207/207	242/247	298/298	126/128	403/403	287/303	375/375	317/317	312/312	376/376	257/257	238/238	321/321	236/243	267/267	300/300	312/312	334/334	320/320	176/176
C155	257/257	142/142	101/101	139/139	369/369	?/?	115/115	110/110	276/276	?/?	143/143	256/256	112/112	167/167	259/259	137/137	119/119	170/170	173/173	134/134	217/217	141/141	207/207	242/242	298/298	126/126	403/403	303/303	375/375	317/317	310/310	376/376	257/257	238/238	321/321	239/239	267/267	300/300	312/312	334/334	320/320	173/176
C155	257/257	142/142	103/103	122/122	369/369	?/?	115/115	110/110	276/276	97/97	143/143	256/256	112/112	?/?	259/259	137/137	119/119	170/170	173/173	134/134	217/217	141/141	207/207	242/242	298/298	128/128	403/403	287/303	375/375	317/317	312/312	376/376	257/257	238/238	321/321	243/243	252/267	300/300	312/312	?/?	311/320	?/?
C155	257/257	142/142	103/103	122/122	369/369	116/116	115/115	110/110	276/276	97/97	143/143	256/256	112/112	?/?	259/259	137/137	119/119	170/170	173/173	134/134	217/217	141/141	207/207	242/242	298/298	126/126	403/403	303/303	375/375	317/317	310/310	376/376	257/257	238/238	321/321	239/239	267/267	300/300	312/312	334/334	320/320	173/173
C155	257/257	?/?	103/103	122/122	369/369	116/116	115/115	110/110	276/276	97/97	143/143	?/?	112/112	?/?	259/259	137/137	119/119	170/170	173/173	134/134	217/217	141/141	?/?	?/?	?/?	?/?	?/?	?/?	?/?	?/?	?/?	?/?	?/?	238/238	321/321	236/236	252/252	300/300	312/312	?/?	320/320	?/?
C166U	249/249	139/139	103/103	122/131	372/372	116/116	115/115	98/98	280/280	82/84	143/143	242/242	86/86	?/?	253/253	137/146	121/121	170/170	173/173	144/144	217/217	141/141	207/207	247/247	298/298	128/128	398/403	303/303	370/375	314/320	?/?	376/376	257/257	235/235	321/321	241/241	274/274	300/300	312/312	323/323	320/320	189/189
C166U	257/257	139/139	103/103	131/131	372/372	116/116	115/115	98/98	278/278	74/74	128/128	268/268	112/112	154/154	253/259	146/146	113/121	170/170	173/173	144/144	217/217	141/141	207/207	242/247	298/298	126/126	403/403	287/287	375/375	310/317	294/312	376/376	257/257	238/238	321/321	236/236	252/252	?/?	312/312	323/323	311/311	189/189
C166U	?/?	?/?	?/?	?/?	?/?	?/?	?/?	98/98	?/?	82/82	?/?	?/?	?/?	167/167	253/259	146/146	113/113	170/170	173/173	137/144	217/217	141/150	207/207	247/247	298/298	128/128	398/398	303/303	370/370	314/320	?/?	374/374	257/257	238/238	321/321	243/243	274/274	300/300	312/312	?/?	307/320	176/176
C166U	257/257	139/142	103/103	122/131	372/372	116/116	115/115	98/98	278/278	74/74	128/128	268/268	112/112	152/152	259/259	146/146	121/121	170/170	173/173	134/144	217/217	141/141	207/207	242/242	298/298	128/128	403/403	287/303	375/375	310/310	310/310	376/376	257/257	238/238	321/321	243/243	252/267	300/300	312/312	323/323	311/311	176/176
C166U	?/?	142/142	103/103	?/?	372/372	?/?	?/?	98/98	278/278	?/?	?/?	?/?	112/112	?/?	259/259	137/146	119/121	170/180	173/173	137/137	217/217	141/141	207/207	247/247	298/298	128/128	398/398	303/303	370/375	314/320	310/310	376/376	257/257	235/235	312/312	241/241	274/274	300/300	312/312	334/334	320/320	176/176
C166U	257/257	142/142	103/103	131/131	372/372	116/116	118/118	98/98	274/274	74/74	143/143	248/248	112/112	167/167	253/259	137/137	121/121	170/170	173/173	144/144	217/217	141/141	207/207	242/242	298/298	128/128	403/403	287/287	375/375	317/317	294/312	376/376	257/257	238/238	321/321	243/243	252/267	300/300	312/312	334/334	320/320	176/176
C191-U	257/257	142/142	103/103	122/122	369/369	116/116	115/115	110/110	274/274	87/87	143/143	242/242	112/112	152/152	259/259	146/146	113/113	178/178	173/173	144/144	217/217	141/141	207/207	247/247	298/298	128/128	403/403	303/303	375/375	317/317	310/310	376/376	257/257	238/238	321/321	239/239	274/274	300/300	312/312	323/323	320/320	176/176
C191-U	257/257	142/142	103/103	122/122	369/369	116/116	115/115	?/?	274/274	87/87	143/143	242/242	112/112	152/152	259/259	146/146	113/113	178/178	170/173	137/144	227/227	141/141	207/207	247/247	298/298	128/128	403/403	287/303	359/375	317/317	310/310	?/?	257/257	238/238	321/321	239/243	252/274	300/300	312/312	323/323	320/320	176/176
C191-U	257/257	142/142	103/103	122/122	?/?	116/116	115/115	?/?	274/274	82/87	134/143	?/?	?/?	152/152	259/259	?/?	113/113	178/178	173/175	137/137	217/217	141/150	207/207	242/247	294/294	128/128	403/403	291/303	375/375	317/320	310/310	379/379	257/257	238/238	321/321	243/243	254/274	300/300	312/312	?/?	?/?	?/?
C191-U	257/257	142/142	103/103	131/131	372/372	116/116	115/115	98/98	276/276	82/82	143/143	250/250	112/112	152/152	259/259	137/137	113/113	178/178	173/173	137/144	217/217	150/150	207/207	247/247	298/298	128/128	403/403	303/303	375/375	317/317	310/310	376/376	257/257	238/238	312/312	239/239	274/274	300/300	312/312	323/323	320/320	173/176
C191-U	257/257	142/142	101/103	131/131	372/372	116/116	115/115	98/98	276/276	82/82	143/143	250/250	112/112	154/154	259/259	146/146	113/113	178/178	173/173	137/137	217/217	150/150	207/207	247/247	298/298	128/128	403/403	287/287	375/375	317/317	310/310	?/?	257/257	238/238	321/321	239/239	274/274	300/300	312/312	323/323	320/320	173/173
C191-U	249/249	142/142	?/?	122/122	363/363	114/114	115/115	110/110	276/276	82/82	147/147	?/?	?/?	167/167	?/?	146/146	113/119	180/180	173/173	144/144	221/221	141/141	207/207	242/242	298/298	128/128	398/398	303/303	375/375	317/317	310/310	376/376	257/257	238/238	321/321	243/243	267/267	300/300	312/312	?/?	?/?	?/?
C191-U	249/257	142/142	103/103	122/122	372/372	116/116	115/115	98/98	276/276	87/87	143/143	242/253	112/112	152/152	259/259	146/146	113/113	178/180	173/173	144/144	217/217	141/150	207/207	247/247	298/298	128/128	398/403	287/303	359/375	317/317	310/310	376/376	257/257	238/238	321/321	239/243	274/274	300/300	312/312	323/323	320/320	176/176
C191-U	?/?	142/142	?/?	122/122	369/369	116/116	115/115	110/110	276/276	?/?	143/147	?/?	109/112	152/152	259/259	146/146	113/113	180/180	173/173	144/144	221/227	141/141	207/207	247/247	298/298	128/128	398/398	303/303	375/375	317/317	310/310	376/376	257/257	238/238	321/321	236/243	267/274	300/300	312/312	323/323	307/307	176/176
C191-U	257/257	139/139	103/103	122/122	369/369	114/114	115/115	110/110	278/278	97/97	143/143	?/?	112/112	167/167	247/247	146/146	113/113	178/178	173/173	137/137	217/217	150/150	207/207	?/?	298/298	128/128	?/?	303/303	375/375	317/317	310/310	379/379	257/257	238/238	321/321	236/243	267/274	300/300	312/312	?/?	?/?	?/?
C397	249/249	139/139	103/103	122/122	367/369	116/116	115/115	110/110	274/274	82/82	143/143	245/245	109/109	152/152	247/247	146/146	113/113	170/170	170/170	137/137	217/217	150/150	207/207	247/257	294/294	128/128	403/403	287/287	366/366	310/310	291/291	376/376	257/257	238/238	324/324	236/236	274/274	300/300	312/312	323/323	313/313	176/176
C397	249/249	139/139	103/103	122/122	369/369	108/108	115/115	110/110	274/274	82/82	143/143	245/245	109/109	?/?	247/247	146/146	113/113	170/170	170/170	137/137	217/217	150/150	207/207	247/247	294/294	128/128	403/403	287/287	366/366	310/310	312/312	376/376	257/257	238/238	312/312	236/236	252/252	300/300	312/312	323/323	313/313	173/173
C397	257/257	139/142	103/103	122/122	369/369	110/110	115/115	98/98	276/276	82/82	143/143	242/242	109/109	154/154	247/247	146/146	119/121	170/170	170/170	137/137	217/217	141/141	207/207	247/247	294/294	128/128	403/403	287/287	366/366	317/317	310/310	376/376	257/257	238/238	321/321	236/236	254/254	300/300	312/312	?/?	320/320	189/189
C397	249/249	139/139	103/103	122/122	?/?	116/116	115/115	110/110	276/276	82/82	143/143	239/245	109/109	152/152	247/247	146/146	113/113	170/170	173/173	137/137	217/217	150/150	207/207	247/257	298/298	128/128	?/?	287/287	366/366	310/310	291/291	376/376	257/257	238/238	324/324	236/236	252/274	300/300	312/312	334/334	313/313	176/176
C397	249/249	139/139	101/103	122/122	369/369	116/116	115/115	110/110	276/276	82/82	143/143	239/239	86/86	152/152	247/247	146/146	113/113	178/178	173/173	144/144	217/217	150/150	207/207	257/257	298/298	128/128	?/?	303/303	370/370	310/310	291/291	376/376	257/257	238/238	324/324	236/236	252/252	300/300	312/312	?/?	?/?	?/?
C397	249/249	139/139	103/103	122/122	?/?	139/139	115/115	110/110	274/274	82/82	143/143	245/245	109/109	152/152	247/247	146/146	113/119	170/170	170/170	137/137	217/217	150/150	207/207	247/247	294/298	128/128	403/403	287/287	366/366	310/310	291/291	376/376	257/257	238/238	324/324	236/236	274/274	300/300	312/312	?/?	?/?	176/176
C397	249/249	142/142	101/103	122/122	367/367	110/110	113/113	100/100	274/274	82/82	140/140	245/245	109/109	167/167	247/247	146/146	119/119	170/170	170/170	137/137	217/217	141/141	207/207	247/247	298/298	128/128	403/403	287/287	366/366	317/317	291/291	376/376	?/?	235/235	321/321	236/236	252/274	300/300	312/312	323/323	313/313	173/173
C397	249/249	142/142	103/103	122/122	367/367	110/110	113/113	100/100	278/278	82/82	140/140	259/259	109/109	152/152	247/247	146/146	121/121	170/170	170/170	137/144	217/217	141/150	207/207	247/247	298/298	128/128	403/403	287/287	359/359	317/317	291/291	376/376	?/?	235/235	321/321	236/236	274/274	300/300	312/312	323/323	313/313	173/173
C397	249/257	139/139	103/103	122/122	369/369	116/116	115/115	98/110	276/276	82/82	143/143	256/256	112/112	152/152	247/247	146/146	119/121	170/170	170/170	137/137	217/217	141/150	207/207	247/247	294/298	128/128	403/403	287/303	366/366	317/317	291/291	376/376	257/257	238/238	321/321	241/241	254/254	300/300	312/312	?/?	?/?	176/176
C398	249/257	139/139	101/101	122/122	369/369	116/116	115/115	110/110	276/276	97/97	143/143	256/256	112/112	152/152	247/247	137/137	121/121	167/167	170/170	144/144	217/217	141/141	207/207	242/242	298/298	128/128	403/403	303/303	359/372	317/317	312/312	374/374	254/254	238/238	312/312	236/239	274/274	300/300	312/312	323/323	311/311	176/176
C398	249/249	139/142	103/103	122/122	369/369	110/110	115/115	110/110	274/274	82/82	137/143	245/245	109/109	167/167	247/247	137/146	121/121	170/170	170/170	137/144	217/217	141/150	207/207	247/247	298/298	128/128	398/398	303/303	359/359	320/320	310/310	376/376	257/257	238/238	321/321	236/236	254/254	300/300	312/312	323/323	311/311	176/176
C398	249/257	139/139	103/103	122/122	363/363	108/108	115/115	110/110	276/276	82/82	143/143	256/256	109/112	152/152	247/259	137/146	121/121	170/170	170/170	137/144	?/?	141/150	207/207	242/247	298/298	128/128	398/403	287/287	359/359	317/333	310/310	376/376	257/257	238/238	312/312	241/241	267/267	300/300	312/312	323/323	311/311	176/176
C398	249/249	142/142	103/103	122/122	369/369	110/110	115/115	?/?	?/?	?/?	137/143	242/259	109/109	167/167	259/259	137/137	121/121	170/170	173/173	137/137	217/217	150/150	207/207	247/247	298/298	128/128	398/403	303/303	359/359	317/320	310/310	376/376	254/254	238/238	321/321	241/241	267/267	300/300	312/312	323/323	311/311	176/176
C398	249/257	139/139	103/103	?/?	369/369	110/110	115/115	110/110	276/276	82/82	143/143	245/256	109/109	152/152	259/259	137/137	121/121	180/180	170/170	137/137	217/217	150/150	207/207	242/242	298/298	128/128	398/398	287/303	359/359	317/333	310/310	376/376	257/257	238/238	312/312	236/241	267/267	300/300	312/312	323/323	320/320	173/173
C398	249/249	139/139	103/103	122/122	369/369	108/108	115/115	110/110	274/276	82/82	137/137	245/256	109/109	152/152	259/259	137/137	121/121	180/180	173/173	137/137	?/?	150/150	207/207	247/247	298/298	128/128	398/398	303/303	359/359	317/317	310/310	376/376	257/257	238/238	321/321	236/236	258/258	300/300	312/312	?/?	?/?	176/176
C398	257/257	139/139	103/103	122/122	369/369	110/110	115/115	110/110	276/280	82/82	143/143	250/256	112/112	167/167	247/247	146/146	119/121	167/167	175/175	137/137	217/217	141/141	207/207	247/247	298/298	128/128	403/403	287/287	366/366	333/333	291/312	376/376	257/257	238/238	321/321	236/236	254/254	300/300	312/312	323/323	?/?	173/173
C398	249/249	139/139	101/101	122/122	348/348	116/116	115/115	98/98	276/276	82/82	143/143	256/256	109/109	152/152	247/247	137/137	121/121	167/167	170/170	137/144	217/217	150/150	207/207	242/242	298/298	128/128	403/403	287/291	359/359	310/317	310/310	?/?	257/257	238/238	321/321	241/241	274/274	300/300	312/312	323/323	311/311	176/176
C398	?/?	139/139	?/?	?/?	369/369	?/?	115/115	110/110	276/276	?/?	143/143	242/242	?/?	152/152	247/247	137/137	121/121	167/167	?/?	137/144	?/?	150/150	207/207	247/247	298/298	128/128	398/398	287/287	366/366	317/317	310/310	376/376	254/254	238/238	312/312	236/236	252/252	300/300	312/312	323/323	320/320	176/176
C428	249/257	142/142	103/103	122/122	?/?	112/112	115/115	98/98	278/278	87/87	?/?	266/266	112/112	152/152	259/259	137/146	123/123	170/180	175/175	134/134	?/?	141/141	207/207	247/247	298/298	128/128	410/410	287/287	359/359	317/317	310/310	379/379	257/257	238/238	312/312	236/236	252/252	300/300	312/312	334/334	320/320	176/176
C428	249/249	142/142	103/103	122/122	372/372	116/116	115/115	98/100	274/276	87/87	143/143	245/256	112/112	152/152	259/259	137/146	113/113	170/170	173/175	144/144	217/217	141/141	207/207	242/242	298/298	128/128	410/410	287/287	359/375	317/317	310/310	376/376	257/257	238/238	312/312	243/243	252/252	300/300	312/312	323/323	320/320	173/176
C428	249/249	142/142	103/103	122/122	?/?	116/116	118/118	98/98	274/274	87/87	?/?	242/242	112/112	?/?	?/?	137/137	113/113	170/170	175/175	144/144	224/224	141/141	207/207	247/257	298/298	126/126	410/410	287/287	359/359	320/320	310/310	379/379	257/257	238/238	312/312	236/236	252/252	300/300	312/312	334/334	320/320	176/176
C428	249/257	142/142	103/103	122/122	372/372	112/112	115/115	98/110	274/278	87/87	143/143	242/265	112/112	152/152	259/259	146/146	123/123	170/180	173/175	134/134	227/227	141/141	207/207	247/257	298/298	126/126	410/410	303/303	359/375	320/320	310/310	379/379	257/257	238/238	312/312	236/243	252/252	300/300	312/312	334/334	320/320	173/173
C428	249/257	142/142	103/103	122/122	?/?	112/112	115/118	110/110	278/280	82/87	?/?	248/266	104/109	?/?	247/247	137/137	121/121	170/180	173/175	144/144	217/217	141/150	207/207	247/247	294/298	128/128	410/410	287/287	359/375	317/317	310/310	379/379	257/257	238/238	321/321	236/236	252/252	300/300	312/312	334/334	311/311	176/176
C428	257/257	142/142	103/103	122/122	369/369	116/116	115/115	98/100	274/274	87/87	143/143	242/242	112/112	152/152	259/259	137/137	113/113	167/167	175/175	137/137	227/227	150/150	207/207	247/247	298/298	128/128	418/418	287/287	359/359	317/317	310/310	379/379	257/257	238/238	312/312	236/236	252/252	300/300	312/319	334/334	320/320	189/189
C430	249/249	139/139	103/103	122/122	369/369	116/116	115/115	?/?	278/278	82/82	143/143	268/268	109/109	152/152	247/247	143/143	119/119	170/170	170/170	137/137	227/227	150/150	207/207	242/242	298/298	128/128	410/410	303/303	?/?	?/?	?/?	?/?	?/?	238/238	312/312	241/241	274/274	300/300	312/312	334/334	311/311	173/173
C430	249/249	139/139	?/?	122/122	369/369	114/114	115/115	110/110	278/278	82/82	143/143	268/268	109/109	152/152	247/247	137/137	119/121	170/170	170/170	137/137	227/227	150/150	207/207	242/242	298/298	128/128	410/410	303/303	?/?	?/?	?/?	376/376	?/?	238/238	312/312	241/241	274/274	300/300	312/312	334/334	330/330	?/?
C430	249/249	139/139	103/103	122/122	369/369	116/116	115/115	110/110	278/278	82/82	143/143	268/268	109/109	152/152	247/247	143/143	119/121	170/170	170/170	137/137	227/227	150/150	207/207	242/242	298/298	128/128	410/410	303/303	375/375	333/333	312/312	376/376	257/257	238/238	312/312	241/241	274/274	300/300	312/312	334/334	320/320	?/?
C430	249/249	139/139	103/103	122/122	369/369	114/114	115/115	110/110	278/278	82/82	143/143	268/268	109/109	152/152	247/247	137/137	119/119	170/170	170/170	137/137	227/227	150/150	207/207	242/242	298/298	128/128	410/410	303/303	375/375	317/317	312/312	376/376	257/257	238/238	312/312	241/241	274/274	300/300	312/312	334/334	?/?	176/176
C430	249/249	139/139	103/103	122/122	367/367	116/116	113/115	110/110	278/278	82/82	143/143	268/268	109/109	152/152	259/259	137/137	119/119	170/170	170/170	137/137	227/227	150/150	207/207	242/242	298/298	128/128	410/410	303/303	375/375	317/317	312/312	376/376	257/257	238/238	312/312	241/241	274/274	300/300	312/312	?/?	?/?	?/?
C430	249/249	139/139	103/103	122/122	369/369	116/116	113/113	110/110	278/278	82/82	143/143	268/268	109/109	152/152	247/247	137/137	119/121	170/170	170/170	137/137	227/227	150/150	207/207	242/242	298/298	128/128	410/410	303/303	375/375	333/333	312/312	376/376	257/257	238/238	312/312	241/241	274/274	300/300	312/312	334/334	311/311	176/176
C430	249/249	139/139	103/103	122/122	369/369	116/116	113/115	110/110	278/278	82/82	143/143	268/268	109/109	152/152	259/259	137/143	119/119	170/170	170/170	137/137	227/227	150/150	207/207	242/242	298/298	128/128	410/410	303/303	375/375	317/317	312/312	376/376	257/257	238/238	312/312	241/241	274/274	300/300	312/312	334/334	330/330	?/?
C430	249/249	139/139	103/103	122/122	369/369	110/110	115/115	110/110	278/278	82/82	143/143	268/268	109/109	152/152	259/259	137/146	121/121	170/170	170/170	137/137	227/227	150/150	207/207	242/242	298/298	128/128	410/410	303/303	?/?	?/?	?/?	?/?	?/?	238/238	312/312	241/241	274/274	300/300	312/312	?/?	?/?	176/176
C430	249/249	139/139	103/103	122/122	369/369	110/110	115/115	110/110	278/278	82/82	143/143	268/268	109/109	152/152	259/259	143/143	121/121	170/170	170/170	137/137	217/217	150/150	207/207	242/242	298/298	128/128	410/410	303/303	?/?	?/?	?/?	?/?	?/?	238/238	312/312	241/241	274/274	300/300	312/312	334/334	?/?	?/?
C432-1	249/249	142/142	103/103	122/122	372/372	116/116	118/118	98/98	274/274	82/82	143/143	242/242	112/112	?/?	259/259	137/146	121/121	170/170	170/170	144/144	217/217	141/141	207/207	247/247	298/298	128/128	398/403	?/?	359/359	317/317	310/310	379/379	257/257	238/238	312/312	236/236	252/254	300/300	312/312	334/334	?/?	?/?
C432-1	249/249	142/142	103/103	122/122	372/372	116/116	118/118	98/98	274/274	82/82	143/143	242/242	112/112	154/154	259/259	146/146	113/113	170/170	170/170	144/144	224/224	141/141	?/?	242/242	298/298	128/128	?/?	303/303	375/375	310/310	312/312	376/376	257/257	238/238	312/312	236/236	274/274	300/300	312/312	334/334	?/?	173/176
C432-1	257/257	142/142	103/103	122/122	372/372	108/108	118/118	98/98	278/278	87/87	143/143	256/256	112/112	152/152	247/247	137/137	119/119	170/170	173/173	134/134	217/217	150/150	207/207	242/242	294/294	126/126	410/410	287/303	359/359	317/317	310/310	376/376	257/257	238/238	312/312	236/236	252/252	300/300	312/312	323/323	311/311	189/189
C432-1	249/249	142/142	103/103	122/122	372/372	112/116	118/118	98/98	274/274	82/87	143/143	242/242	112/112	167/167	259/259	137/137	113/121	180/180	170/170	144/144	224/224	141/141	204/204	242/242	298/298	128/128	410/410	303/303	375/375	310/310	312/312	376/376	257/257	238/238	312/312	236/236	274/274	300/300	312/312	334/334	330/330	176/176
C432-1	257/257	142/142	103/103	122/122	369/369	108/108	115/115	98/98	278/278	82/87	143/143	256/256	112/112	167/167	247/247	137/137	119/119	170/170	173/173	134/134	217/217	150/150	207/207	242/242	294/294	126/126	410/410	287/303	359/359	317/317	310/310	376/376	257/257	238/238	312/312	236/236	252/252	300/300	312/312	323/323	?/?	?/?
C432-1	249/249	139/139	101/101	122/122	369/369	116/116	115/115	98/110	278/278	87/87	143/143	266/266	109/109	152/152	253/253	146/146	113/113	170/170	170/170	144/144	224/224	141/150	207/207	247/247	298/298	128/128	?/?	303/303	375/375	310/310	312/312	376/376	257/257	238/238	312/312	236/236	274/274	300/300	312/312	334/334	?/?	173/173
C432-2	249/249	142/142	103/103	122/122	372/372	116/116	118/118	98/98	274/274	82/82	143/143	242/242	112/112	152/152	247/247	146/146	121/121	170/170	173/173	137/137	227/227	141/141	207/207	?/?	298/298	128/128	403/403	303/303	375/375	320/320	310/310	?/?	257/257	238/238	321/321	236/239	267/267	300/300	312/312	334/334	311/311	173/173
C432-2	257/257	139/139	103/103	122/122	369/369	116/116	115/115	110/110	276/276	97/97	143/143	256/256	109/109	167/167	247/247	146/146	121/121	170/170	173/173	137/137	227/227	150/150	207/207	242/242	298/298	126/126	403/403	303/303	375/375	317/317	310/310	376/376	257/257	238/238	321/321	239/239	267/267	300/300	312/312	334/334	311/311	173/173
C432-2	257/257	142/142	103/103	122/122	369/372	108/108	118/118	98/98	278/278	87/87	143/143	256/256	112/112	152/152	259/259	146/146	121/121	170/170	170/170	137/137	227/227	150/150	?/?	?/?	?/?	?/?	?/?	?/?	?/?	?/?	?/?	?/?	?/?	248/248	?/?	248/248	?/?	?/?	?/?	323/323	311/311	176/176
C432-2	257/257	139/139	103/103	?/?	369/369	116/116	115/115	110/110	276/276	97/97	143/143	256/256	109/109	167/167	259/259	146/146	121/121	170/170	173/173	137/137	227/227	141/141	207/207	242/242	298/298	126/126	403/403	303/303	375/375	317/317	310/310	376/376	257/257	238/238	321/321	239/239	267/267	300/300	312/312	334/334	320/320	173/173
C432-2	257/257	139/139	103/103	?/?	369/372	116/116	118/118	98/98	278/278	87/87	143/143	256/256	112/112	152/152	?/?	137/137	119/119	180/180	175/175	144/144	224/227	141/141	207/207	242/257	298/298	126/128	398/403	303/303	359/370	320/320	310/310	?/?	257/257	238/238	321/324	236/239	274/274	300/300	312/312	323/323	311/311	189/189
C432-2	257/257	139/139	103/103	122/122	369/369	116/116	115/115	110/110	276/276	97/97	143/143	256/256	109/109	167/167	247/247	146/146	121/121	170/170	170/170	137/137	227/227	150/150	207/207	242/242	298/298	126/126	403/403	303/303	375/375	317/317	310/310	376/376	257/257	238/238	321/321	239/239	267/267	300/300	312/312	334/334	311/311	173/173
C433	257/257	139/139	103/103	122/122	369/369	139/139	115/115	98/110	276/276	97/97	143/143	256/256	109/109	152/152	247/247	146/146	119/119	170/170	170/170	137/137	227/227	141/150	204/204	242/242	298/298	128/128	?/?	287/303	375/375	310/310	312/312	376/376	257/257	238/238	?/?	236/243	274/274	300/300	316/316	334/334	?/?	173/173
C433	257/257	139/139	103/103	122/122	369/369	139/139	115/115	110/110	276/276	97/97	143/143	?/?	?/?	167/167	259/259	137/146	119/119	170/170	173/173	137/137	227/227	141/141	204/204	242/247	298/298	128/128	410/410	303/303	375/375	317/317	312/312	376/376	257/257	238/238	?/?	236/236	252/252	300/300	316/316	334/334	330/330	173/173
C433	257/257	139/139	103/103	122/122	369/369	139/139	115/115	110/110	276/276	97/97	143/143	256/256	109/109	152/152	247/247	137/137	121/121	170/170	170/170	137/137	227/227	150/150	204/204	247/247	298/298	128/128	410/410	303/303	375/375	310/310	312/312	376/376	257/257	238/238	?/?	236/236	252/252	300/300	316/316	334/334	313/330	173/173
C433	?/?	139/139	103/103	122/122	369/369	139/139	115/115	110/110	276/276	97/97	143/143	256/256	112/112	152/152	259/259	146/146	119/119	170/170	170/170	137/137	217/217	150/150	204/204	242/242	298/298	128/128	410/410	303/303	375/375	317/317	312/312	376/376	257/257	238/238	312/312	243/243	252/252	300/300	312/312	334/334	?/?	173/173
C433	257/257	139/139	103/103	122/122	369/369	139/139	115/115	110/110	276/276	97/97	143/143	256/256	112/112	152/167	247/247	146/146	119/119	170/170	170/170	137/137	217/217	150/150	204/204	242/242	298/298	128/128	410/410	303/303	375/375	310/317	312/312	376/376	257/257	238/238	312/312	243/243	274/274	300/300	312/312	334/334	?/?	173/173
C433	?/?	?/?	?/?	?/?	?/?	?/?	?/?	?/?	?/?	?/?	?/?	?/?	?/?	?/?	259/259	137/137	119/119	170/170	170/170	137/137	217/217	?/?	204/204	242/242	298/298	128/128	410/410	303/303	375/375	317/317	312/312	376/376	257/257	238/238	312/312	243/243	252/252	300/300	312/312	334/334	330/330	176/176
C434	249/249	139/142	103/103	122/122	?/?	?/?	118/118	100/100	278/278	87/87	?/?	248/248	112/112	152/167	259/259	137/146	119/119	167/170	173/173	134/134	217/217	141/150	207/207	257/257	298/298	126/126	403/403	303/303	359/375	317/317	310/310	376/376	257/257	238/238	312/312	243/243	252/252	300/300	312/312	334/334	330/330	176/176
C434	257/257	142/142	103/103	122/122	369/369	112/112	118/118	110/110	278/278	82/82	140/140	248/248	112/112	152/152	259/259	146/146	113/113	167/170	173/173	134/134	217/217	141/141	207/207	247/247	298/298	126/126	403/403	279/279	359/375	320/333	310/310	376/376	254/254	238/238	?/?	241/241	252/252	300/300	316/316	334/334	320/320	176/176
C434	249/249	139/139	103/103	122/122	?/?	112/112	118/118	110/110	278/278	82/82	?/?	268/268	104/112	152/167	259/259	137/137	121/121	167/170	173/173	137/144	217/217	141/150	207/207	247/257	298/298	126/126	403/403	279/279	359/359	320/333	310/310	376/376	254/257	238/238	321/321	243/243	252/252	300/300	316/316	334/334	320/320	176/176
C434	?/?	139/139	101/103	122/122	369/369	120/120	118/118	98/100	278/278	82/97	140/143	248/248	109/109	152/152	259/259	146/146	113/119	167/170	173/173	137/137	217/217	150/150	207/207	250/250	298/298	128/128	403/403	279/303	372/372	320/333	312/312	376/376	254/257	238/238	321/321	241/243	252/252	300/300	312/312	334/334	330/330	176/176
C434	257/257	142/142	101/103	122/122	?/?	116/116	115/115	98/110	276/282	97/97	?/?	233/233	112/112	167/167	247/259	137/137	113/113	170/170	173/173	144/144	217/217	150/150	207/207	250/250	298/298	126/128	403/403	303/303	359/375	317/320	310/310	376/376	254/254	238/238	312/312	243/243	252/252	300/300	312/312	334/334	307/307	176/176
C434	249/249	139/139	101/103	122/122	369/369	112/112	118/118	110/110	278/282	82/97	143/143	230/230	104/104	152/152	247/247	146/146	119/119	170/170	173/173	137/137	217/217	150/150	207/207	247/257	298/298	128/128	403/403	279/279	?/?	?/?	?/?	?/?	257/257	238/238	321/321	241/241	252/267	300/300	316/316	334/334	?/?	176/176
C437	249/249	142/142	103/103	119/119	?/?	124/124	118/118	110/110	278/278	95/95	?/?	268/268	112/112	152/152	259/259	137/137	121/121	176/176	175/175	144/144	221/221	150/150	204/204	257/257	294/294	128/128	403/403	279/279	?/?	?/?	?/?	?/?	?/?	238/238	324/324	241/241	254/254	300/300	319/319	323/323	330/330	176/176
C437	?/?	?/?	103/103	?/?	?/?	?/?	?/?	?/?	?/?	?/?	?/?	?/?	?/?	152/152	247/247	146/146	121/121	170/178	173/173	144/144	217/217	?/?	207/207	242/242	298/298	126/126	398/398	303/303	?/?	?/?	?/?	?/?	257/257	238/238	321/321	243/243	274/274	300/300	316/316	?/?	?/?	176/176
C437	257/257	142/142	103/103	122/122	?/?	110/110	115/115	98/98	278/278	97/97	?/?	256/256	112/112	152/152	247/247	146/146	121/121	170/170	173/173	134/134	217/217	?/?	207/207	242/242	298/298	126/126	398/398	303/303	?/?	?/?	?/?	?/?	?/?	238/238	321/321	243/243	274/274	300/300	316/316	323/323	311/311	176/189
C437	257/257	142/142	103/103	122/122	369/369	110/110	115/115	98/98	278/278	97/97	143/143	256/256	112/112	152/152	247/247	146/146	121/121	170/170	173/173	134/134	217/217	141/152	207/207	242/242	298/298	126/126	398/398	303/303	359/359	320/320	310/310	376/376	257/257	238/238	321/321	243/243	274/274	300/300	316/316	323/323	311/311	176/189
C437	257/257	142/142	103/103	122/122	?/?	110/110	115/115	98/98	278/278	97/97	?/?	256/256	112/112	?/?	247/247	146/146	121/121	170/170	173/173	?/?	217/217	141/141	207/207	242/242	298/298	126/126	398/398	303/303	359/359	320/320	310/310	376/376	257/257	238/238	321/321	243/243	274/274	300/300	316/316	323/323	311/311	176/176
C437	257/257	142/142	103/103	122/122	369/369	133/133	115/115	98/98	278/278	97/97	143/143	256/256	112/112	152/152	247/247	146/146	121/121	170/170	173/173	134/134	217/217	141/141	207/207	242/242	298/298	126/126	398/398	303/303	359/359	320/320	310/310	376/376	257/257	238/238	321/321	243/243	274/274	300/300	316/316	323/323	311/311	176/176
C618-1M	257/257	142/142	103/103	122/122	369/369	116/116	115/115	110/110	276/282	84/84	140/140	233/256	112/112	154/154	259/259	137/137	113/113	180/180	173/173	134/134	221/221	150/150	207/207	247/247	298/298	126/126	403/403	291/303	370/370	317/317	310/310	379/379	257/257	238/238	324/324	236/236	254/254	300/300	325/325	334/334	311/311	176/176
C618-1M	257/257	139/139	103/103	122/122	369/369	116/116	115/115	110/110	276/276	104/104	143/143	256/256	112/112	154/154	259/259	137/137	121/121	170/170	175/175	134/134	221/221	150/150	207/207	257/257	298/298	126/126	403/403	303/303	359/359	317/317	310/310	376/376	257/257	238/238	324/324	239/239	254/254	316/316	312/312	323/323	311/311	173/173
C618-1M	257/257	139/139	103/103	131/131	372/372	116/116	115/115	110/110	276/276	104/104	143/143	256/256	112/112	152/152	259/259	137/137	121/121	170/170	175/175	134/134	217/217	141/150	207/207	257/257	298/298	126/126	403/403	303/303	359/359	317/317	310/310	376/376	257/257	238/238	324/324	239/239	254/254	316/316	312/312	?/?	?/?	?/?
C618-1M	257/257	142/142	101/103	122/122	369/369	116/116	115/115	110/110	276/276	97/97	143/143	256/256	112/112	154/154	247/247	137/137	121/121	170/170	175/175	144/144	221/221	150/150	207/207	257/257	298/298	126/128	403/403	303/303	?/?	?/?	?/?	?/?	?/?	238/238	324/324	241/241	254/254	316/316	312/312	?/?	?/?	173/173
C618-1M	257/257	139/139	103/103	122/122	?/?	116/116	113/113	110/110	276/276	104/104	143/143	256/256	112/112	152/152	259/259	137/137	121/121	170/170	175/175	134/134	217/217	150/150	207/207	257/257	298/298	126/126	403/403	303/303	359/359	317/317	310/310	376/376	257/257	238/238	324/324	239/239	254/254	316/316	312/312	323/323	330/330	176/176
C618-1M	257/257	142/142	103/103	122/122	369/369	116/116	115/115	110/110	276/282	84/84	140/143	233/233	112/112	167/167	259/259	137/137	113/113	180/180	173/173	134/134	217/217	150/150	207/207	247/247	298/298	126/126	403/403	291/303	370/370	317/317	310/310	379/379	257/257	238/238	324/324	236/236	254/254	300/300	325/325	?/?	?/?	176/176
C618-1M	257/257	142/142	101/103	122/122	369/369	116/116	115/115	110/110	276/276	97/97	143/143	256/256	112/112	?/?	247/247	137/137	121/121	170/170	175/175	144/144	221/221	150/150	207/207	257/257	298/298	126/128	403/403	303/303	359/359	317/320	310/310	376/376	257/257	238/238	324/324	241/241	254/254	316/316	312/312	323/323	311/311	176/176
C618-1M	257/257	142/142	103/103	131/131	369/369	116/116	115/115	110/110	276/282	84/84	143/143	233/256	112/112	152/152	259/259	146/146	113/113	180/180	173/173	134/134	221/221	150/150	207/207	247/247	298/298	126/126	403/403	303/303	370/370	317/317	310/310	376/376	257/257	238/238	324/324	236/236	254/254	300/300	325/325	323/323	311/311	176/176
C618-1M	257/257	139/139	103/103	122/122	?/?	116/116	115/115	?/?	?/?	104/104	?/?	?/?	?/?	?/?	259/259	137/137	121/121	170/170	175/175	134/134	217/217	141/141	207/207	257/257	298/298	126/126	403/403	303/303	359/359	317/317	310/310	376/376	257/257	238/238	324/324	239/239	254/254	316/316	312/312	?/?	?/?	?/?
C618-1U	257/257	142/142	103/103	122/122	?/?	116/116	115/115	110/110	276/282	84/84	140/143	233/233	112/112	152/152	259/259	137/137	113/113	180/180	173/173	134/134	217/217	150/150	207/207	247/247	298/298	126/126	403/403	303/303	370/370	317/317	310/310	379/379	257/257	238/238	?/?	236/236	254/254	300/300	325/325	334/334	330/330	173/173
C618-1U	257/257	142/142	103/103	122/122	369/369	116/116	115/115	110/110	282/282	84/84	140/140	230/230	109/112	152/152	259/259	137/137	113/113	180/180	173/173	134/134	217/217	150/150	207/207	247/247	298/298	126/126	403/403	279/287	370/370	310/310	310/310	?/?	257/257	238/238	?/?	236/236	254/254	300/300	316/316	334/334	?/?	?/?
C618-1U	257/257	142/142	103/103	122/122	367/367	116/116	115/115	110/110	276/276	84/84	143/143	256/256	112/112	152/152	259/259	137/137	113/113	180/180	173/173	134/134	217/217	150/150	207/207	247/247	298/298	126/126	403/403	287/303	370/370	310/317	310/310	376/376	257/257	238/238	324/324	241/241	254/254	300/300	325/325	334/334	311/311	?/?
C618-1U	257/257	142/142	103/103	122/122	363/363	114/114	115/115	110/110	282/282	84/84	140/140	233/233	112/112	152/152	259/259	146/146	113/113	180/180	173/173	134/134	217/217	150/150	207/207	247/247	298/298	126/126	403/403	279/279	370/370	310/310	310/310	376/376	257/257	238/238	?/?	236/236	254/254	300/300	316/316	334/334	330/330	176/176
C618-1U	?/?	?/?	?/?	122/122	372/372	?/?	115/115	?/?	?/?	?/?	?/?	233/233	?/?	?/?	?/?	137/137	113/113	180/180	173/173	134/134	217/217	150/150	207/207	247/247	298/298	126/126	403/403	287/303	370/370	317/317	310/310	379/379	257/257	238/238	?/?	236/236	254/254	300/300	325/325	?/?	?/?	?/?
C618-1U	257/257	142/142	103/103	122/131	367/369	124/124	115/115	110/110	276/282	84/84	143/143	233/233	112/112	152/152	247/247	146/146	113/113	180/180	173/173	144/144	217/217	150/150	207/207	247/247	298/298	128/128	403/403	287/303	370/370	317/317	310/310	376/376	257/257	235/238	324/324	236/236	254/254	316/316	325/325	?/?	?/?	173/173
C618-1U	?/?	139/139	103/103	122/122	369/369	116/116	115/115	110/110	276/276	?/?	143/143	256/256	112/112	152/152	247/247	137/137	113/113	180/180	173/173	144/144	221/221	150/150	207/207	247/247	298/298	126/128	403/403	279/287	375/375	317/317	310/310	376/376	257/257	235/235	324/324	241/241	254/254	300/300	325/325	323/323	311/311	176/176
C618-1U	257/257	139/139	103/103	122/131	369/369	116/116	115/115	110/110	282/282	84/84	143/143	233/233	?/?	152/152	?/?	137/137	113/113	180/180	?/?	144/144	217/217	150/150	207/207	247/247	298/298	128/128	403/403	287/303	370/370	317/317	310/310	376/376	257/257	238/238	324/324	236/236	254/254	316/316	325/325	?/?	?/?	?/?
C618-1U	257/257	139/139	103/103	122/122	?/?	124/124	115/115	110/110	276/276	97/97	140/140	256/256	112/112	152/152	259/259	137/137	113/113	180/180	173/173	144/144	217/217	150/150	207/207	247/247	298/298	128/128	403/403	287/303	375/375	310/317	310/310	376/376	257/257	235/238	324/324	236/236	254/254	316/316	325/325	323/323	311/311	?/?
C618-2U	257/257	142/142	103/103	131/131	?/?	124/124	115/115	110/110	276/282	84/84	143/143	233/256	112/112	152/152	259/259	146/146	113/113	180/180	173/173	144/144	217/217	150/150	207/207	247/247	298/298	126/126	403/403	303/303	370/370	317/317	310/310	379/379	257/257	238/238	?/?	236/236	254/254	300/300	325/325	?/?	?/?	?/?
C618-2U	257/257	139/139	103/103	122/122	369/369	124/124	115/115	110/110	276/276	84/84	140/140	?/?	112/112	152/152	259/259	146/146	113/113	180/180	173/173	144/144	217/217	150/150	207/207	247/247	298/298	128/128	403/403	287/303	370/370	317/317	310/310	376/376	257/257	235/235	324/324	236/236	254/254	316/316	325/325	323/323	311/311	176/176
C618-2U	257/257	142/142	103/103	122/122	372/372	124/124	115/115	110/110	276/276	97/97	140/140	256/256	112/112	152/152	259/259	146/146	113/113	170/170	173/173	144/144	217/217	150/150	207/207	247/247	298/298	128/128	403/403	291/303	375/375	310/310	310/310	379/379	257/257	235/235	?/?	241/241	254/254	316/316	316/316	323/323	311/311	?/?
C618-2U	257/257	139/139	103/103	122/122	369/369	124/124	113/115	110/110	276/276	84/84	140/140	256/256	112/112	152/152	259/259	146/146	113/113	180/180	173/173	144/144	217/217	150/150	207/207	247/247	298/298	126/126	403/403	279/279	370/370	310/310	310/310	376/376	257/257	238/238	?/?	236/236	254/254	300/300	316/316	323/323	311/311	173/173
C618-2U	257/257	142/142	103/103	131/131	?/?	124/124	115/115	110/110	282/282	84/84	143/143	233/233	112/112	152/152	259/259	137/137	113/113	180/180	173/173	134/134	221/221	150/150	207/207	247/247	298/298	126/126	403/403	287/303	370/370	317/317	310/310	376/376	257/257	235/238	324/324	236/236	254/254	300/300	325/325	?/?	?/?	176/176
C618-2U	249/257	142/142	103/103	122/122	367/367	116/116	113/115	110/110	282/282	97/97	140/143	233/233	112/112	152/152	259/259	137/146	113/121	176/176	173/173	144/144	217/217	141/150	207/207	247/247	298/298	126/128	403/403	303/303	370/375	317/317	310/310	379/379	257/257	235/238	324/324	236/241	254/254	300/300	312/312	323/323	311/311	173/173
C618-2U	257/257	142/142	103/103	122/122	369/369	116/124	115/115	98/110	274/282	84/97	143/143	233/245	112/112	?/?	247/247	146/146	113/121	180/180	170/173	144/144	217/217	150/150	207/207	247/247	298/298	126/128	403/403	279/287	375/375	317/317	310/310	376/376	257/257	235/235	324/324	241/241	254/254	300/300	325/325	323/323	311/311	173/173
C618-2U	257/257	142/142	103/103	122/131	367/367	124/124	115/115	110/110	282/282	84/84	140/140	233/233	112/112	152/152	259/259	137/146	113/113	180/180	173/173	144/144	217/217	150/150	207/207	247/247	298/298	128/128	403/403	287/303	370/370	317/317	310/310	376/376	257/257	235/238	324/324	236/236	254/254	316/316	325/325	323/323	311/311	?/?
C618-2U	257/257	?/?	103/103	131/131	367/367	124/124	115/115	110/110	282/282	84/84	140/140	233/233	112/112	152/152	259/259	137/146	113/113	180/180	173/173	144/144	217/217	150/150	207/207	247/247	298/298	128/128	403/403	303/303	370/370	317/317	310/310	376/376	257/257	235/238	?/?	236/236	254/254	316/316	325/325	?/?	311/311	176/176
C620-1U	257/257	142/142	103/103	131/131	354/354	124/124	115/115	110/110	282/282	84/84	140/140	233/233	112/112	?/?	259/259	137/137	113/113	170/170	173/173	144/144	217/217	150/150	207/207	247/247	298/298	128/128	403/403	279/291	370/370	310/310	310/310	379/379	257/257	238/238	?/?	236/236	254/254	316/316	325/325	334/334	330/330	176/176
C620-1U	249/249	142/142	101/101	122/122	369/369	116/116	115/115	98/98	278/278	97/97	143/143	259/259	112/112	152/152	259/259	146/146	119/119	167/167	173/173	144/144	?/?	?/?	207/207	247/247	298/298	128/128	403/403	303/303	375/375	310/310	291/312	376/376	257/257	238/238	?/?	241/241	252/252	316/316	316/316	334/334	330/330	176/189
C620-1U	257/257	142/142	?/?	131/131	369/369	116/116	115/115	110/110	282/282	84/84	140/143	233/233	86/86	152/152	259/259	146/146	113/115	170/170	173/173	144/144	217/217	150/150	207/207	247/247	298/298	128/128	403/403	291/303	375/375	310/310	310/310	379/379	257/257	235/238	324/324	236/236	254/254	316/316	325/325	?/?	?/?	?/?
C620-1U	249/249	142/142	101/101	122/122	369/369	116/116	115/118	98/98	278/278	97/97	134/134	259/259	112/112	154/154	259/259	146/146	119/119	170/170	173/173	144/144	217/217	141/141	207/207	242/242	294/294	128/128	403/403	303/303	375/375	310/310	312/312	376/376	257/257	238/238	321/321	241/241	252/252	316/316	316/316	334/334	311/311	176/176
C620-1U	?/?	142/142	101/101	122/122	369/369	116/116	115/115	98/98	278/278	?/?	134/134	259/259	112/112	154/154	259/259	146/146	119/119	170/170	173/173	134/134	217/217	141/141	207/207	247/247	294/294	128/128	403/403	303/303	375/375	310/310	291/312	376/376	257/257	238/238	321/321	241/241	252/252	300/300	316/316	323/323	?/?	?/?
C620-1U	249/249	142/142	101/101	122/122	369/369	116/116	118/118	98/98	278/278	97/97	134/134	259/259	112/112	152/152	259/259	146/146	119/119	170/170	173/173	137/144	217/217	141/141	207/207	247/247	294/294	128/128	403/403	287/303	375/375	310/310	291/291	376/376	257/257	238/238	321/321	241/241	252/252	300/300	316/316	334/334	?/?	176/176
C620-1U	249/249	142/142	101/103	122/122	363/363	116/116	113/113	98/98	278/278	97/97	134/134	259/259	112/112	154/154	259/259	146/146	119/119	176/176	173/173	144/144	224/224	141/141	207/207	247/247	298/298	128/128	403/403	303/303	?/?	?/?	?/?	?/?	?/?	238/238	321/321	241/241	252/252	316/316	316/316	334/334	315/315	176/176
C620-1U	?/?	142/142	101/101	?/?	369/369	116/116	118/118	?/?	278/278	?/?	134/134	?/?	?/?	?/?	259/259	146/146	119/119	170/170	?/?	144/144	217/217	141/141	207/207	242/242	294/294	128/128	403/403	303/303	375/375	310/310	291/312	376/376	257/257	238/238	321/321	241/241	252/252	316/316	316/316	334/334	330/330	176/176
C620-1U	249/249	142/142	101/101	122/122	369/369	116/116	118/118	110/110	278/278	97/97	134/134	259/259	86/86	152/152	259/259	146/146	119/119	170/170	173/173	144/144	?/?	141/141	207/207	242/242	294/294	128/128	403/403	303/303	375/375	310/310	291/312	376/376	257/257	238/238	321/321	241/241	252/252	316/316	?/?	334/334	?/?	?/?
C620-2U	249/249	139/139	103/103	122/122	369/369	116/116	115/115	110/110	276/276	97/97	140/140	256/256	112/112	152/152	259/259	146/146	121/121	170/170	173/173	144/144	227/227	150/150	207/207	247/247	298/298	128/128	403/403	291/303	370/370	310/310	310/310	379/379	257/257	238/238	?/?	236/236	254/254	316/316	325/325	?/?	330/330	173/173
C620-2U	249/249	139/139	103/103	122/122	369/369	116/116	115/115	110/110	276/276	97/97	140/140	256/256	112/112	152/152	259/259	146/146	121/121	176/176	?/?	137/137	227/227	150/150	207/207	257/257	298/298	128/128	403/403	303/303	375/375	310/310	310/310	376/376	257/257	238/238	?/?	236/236	252/252	300/300	316/316	334/334	311/311	189/189
C620-2U	249/249	139/139	103/103	122/122	369/369	116/116	115/115	110/110	276/276	97/97	140/140	256/256	112/112	152/152	259/259	146/146	?/?	170/170	173/173	144/144	227/227	150/150	204/204	257/257	298/298	128/128	403/403	303/303	375/375	310/310	310/310	376/376	257/257	238/238	?/?	236/236	252/252	300/300	316/316	334/334	311/311	189/189
C620-2U	?/?	139/139	103/103	122/122	369/369	116/116	115/115	110/110	276/276	97/97	140/140	256/256	112/112	152/152	259/259	137/146	121/121	170/170	173/173	144/144	217/217	150/150	207/207	242/242	294/294	128/128	403/403	303/303	375/375	310/310	291/291	376/376	257/257	238/238	321/321	241/241	252/252	316/316	316/316	334/334	330/330	176/176
C620-2U	249/249	139/139	103/103	122/122	363/367	116/116	113/113	110/110	276/276	97/97	140/140	256/256	112/112	167/167	259/259	146/146	121/121	176/176	173/173	144/144	217/217	150/150	207/207	257/257	298/298	128/128	403/403	303/303	375/375	310/310	310/310	376/376	257/257	238/238	?/?	236/236	252/252	300/300	319/319	334/334	320/320	176/189
C620-2U	249/249	139/139	103/103	122/122	?/?	116/116	115/115	?/?	276/276	97/97	140/140	256/256	112/112	?/?	259/259	146/146	121/121	176/176	173/173	144/144	227/227	150/150	207/207	257/257	298/298	128/128	403/403	303/303	375/375	310/310	310/310	376/376	257/257	238/238	?/?	236/236	252/252	300/300	316/316	334/334	320/320	176/176
C620-2U	249/249	139/139	103/103	122/122	369/369	116/116	115/115	110/110	276/276	97/97	140/140	256/256	112/112	167/167	259/259	137/146	121/121	176/176	173/173	144/144	227/227	150/150	207/207	247/247	298/298	128/128	403/403	303/303	375/375	310/310	291/291	376/376	257/257	238/238	321/321	241/241	252/252	316/316	316/316	334/334	320/330	176/176
C620-2U	249/249	139/139	103/103	122/122	369/369	116/116	115/115	110/110	276/276	97/97	140/140	?/?	109/112	161/161	259/259	146/146	121/121	176/176	173/173	144/144	217/217	150/150	204/204	257/257	298/298	128/128	403/403	303/303	375/375	310/320	310/310	376/376	257/257	238/238	?/?	236/236	252/252	300/300	319/319	334/334	320/320	189/189
C620-2U	249/249	139/139	103/103	122/122	367/367	116/116	113/115	110/110	276/276	97/97	140/140	256/256	112/112	?/?	259/259	146/146	121/121	170/170	173/173	144/144	227/227	150/150	204/204	257/257	298/298	128/128	403/403	303/303	375/375	310/310	310/310	376/376	257/257	238/238	?/?	236/236	252/252	300/300	316/316	334/334	330/330	176/176
C621	257/257	139/139	103/103	122/122	369/369	116/116	115/115	110/110	278/278	97/97	137/137	248/248	112/112	152/152	259/259	137/137	119/119	176/176	173/173	137/137	217/217	141/141	207/207	242/242	298/298	128/128	403/403	303/303	375/375	320/320	310/310	376/376	257/257	238/238	321/321	236/236	267/267	300/300	312/312	334/334	311/311	176/176
C621	257/257	142/142	103/103	122/122	369/369	116/116	?/?	?/?	278/278	97/97	143/143	248/248	112/112	152/152	247/247	137/137	119/119	176/176	?/?	137/137	217/217	141/141	207/207	242/247	298/298	128/128	403/403	303/303	359/359	320/320	291/312	376/376	257/257	238/238	321/321	236/236	252/252	300/300	312/312	334/334	320/320	176/176
C621	257/257	139/139	103/103	122/122	369/369	116/116	115/115	110/110	278/278	97/97	137/137	248/248	112/112	152/152	259/259	137/137	119/119	176/176	?/?	134/134	217/217	141/150	207/207	242/242	298/298	126/126	403/403	303/303	375/375	320/320	310/310	376/376	257/257	238/238	321/321	236/236	267/267	300/300	312/312	334/334	320/320	176/176
C621	257/257	139/139	103/103	122/122	369/369	116/116	115/115	110/110	278/278	97/97	137/137	248/248	112/112	152/152	259/259	137/137	119/119	176/176	173/173	134/134	217/217	150/150	207/207	242/242	298/298	126/126	403/403	303/303	375/375	320/320	310/310	376/376	257/257	238/238	321/321	236/236	267/267	300/300	312/312	323/323	311/311	176/176
C621	257/257	139/139	103/103	122/122	369/369	116/116	115/115	110/110	278/278	97/97	137/137	248/248	112/112	152/152	259/259	137/137	119/119	176/176	?/?	137/137	217/217	141/141	207/207	242/242	298/298	128/128	403/403	303/303	375/375	320/320	310/310	376/376	257/257	238/238	321/321	236/236	267/267	300/300	312/312	334/334	320/320	176/176
C621	257/257	139/139	103/103	122/122	369/369	116/116	115/115	110/110	278/278	97/97	137/137	248/248	86/86	167/167	259/259	137/137	?/?	176/176	?/?	137/137	217/217	141/141	207/207	242/242	298/298	128/128	403/403	303/303	375/375	320/320	310/310	376/376	257/257	238/238	321/321	236/236	267/267	300/300	312/312	334/334	320/320	176/176
C621	257/257	139/139	103/103	122/122	369/369	116/116	115/115	110/110	278/278	97/97	137/137	248/248	112/112	152/152	259/259	137/137	119/119	176/176	173/173	134/134	217/217	141/141	207/207	242/242	298/298	126/126	403/403	303/303	375/375	320/320	310/310	376/376	257/257	238/238	321/321	236/236	267/267	300/300	312/312	334/334	320/320	176/176
C621	257/257	139/139	103/103	122/122	363/363	116/116	113/113	110/110	278/278	97/97	137/137	248/248	112/112	154/154	259/259	137/137	119/119	176/176	?/?	137/137	217/217	141/141	207/207	242/242	298/298	128/128	403/403	303/303	375/375	320/320	310/310	376/376	257/257	238/238	321/321	236/236	267/267	300/300	312/312	334/334	320/320	176/176
C621	?/?	139/139	103/103	122/122	369/369	116/116	115/115	?/?	278/278	?/?	143/143	?/?	112/112	?/?	247/247	137/137	119/119	176/176	?/?	137/137	217/217	141/141	207/207	242/247	298/298	128/128	403/403	303/303	359/359	320/320	291/312	376/376	257/257	238/238	321/321	236/236	267/267	300/300	312/312	334/334	?/?	176/176
C628-M1	257/257	139/139	101/101	122/122	369/369	116/116	118/118	110/110	278/278	97/97	140/140	253/253	109/109	152/152	262/262	137/146	113/121	178/178	173/173	140/140	221/221	150/150	207/207	?/?	?/?	128/128	403/403	303/303	375/378	310/310	310/310	376/376	254/254	238/238	312/312	243/243	252/252	300/300	312/312	334/334	320/320	176/176
C628-M1	257/257	139/139	?/?	122/122	369/369	116/116	118/118	110/110	278/278	97/97	140/140	253/253	109/109	152/152	259/259	146/146	113/121	178/178	173/173	140/140	?/?	150/150	207/207	247/247	298/298	128/128	398/403	287/287	359/359	317/317	310/310	379/379	257/257	238/238	?/?	236/236	252/254	300/300	312/312	334/334	320/320	176/176
C628-M1	257/257	142/142	103/103	122/122	369/369	124/124	115/115	110/110	276/282	84/97	143/143	233/253	112/112	152/152	259/259	137/137	113/113	180/180	173/173	144/144	221/221	150/150	207/207	?/?	298/298	128/128	403/403	303/303	375/378	320/320	310/310	376/376	254/254	238/238	312/312	239/239	252/252	300/300	312/312	323/323	311/311	176/176
C628-M1	257/257	139/139	103/103	122/122	369/369	116/116	118/118	98/98	278/278	97/97	140/140	253/253	109/109	152/152	259/259	146/146	121/121	178/178	173/173	140/140	217/217	141/141	207/207	242/242	294/294	126/126	410/410	287/303	359/359	317/317	310/310	376/376	257/257	238/238	312/312	236/236	252/252	300/300	312/312	?/?	311/311	176/176
C628-M1	257/257	139/139	?/?	122/122	369/369	116/116	118/118	110/110	278/278	97/97	140/140	253/253	109/109	152/152	259/259	146/146	113/113	178/178	173/173	140/140	221/221	150/150	207/207	247/247	298/298	128/128	403/403	303/303	375/375	310/310	310/310	376/376	254/254	238/238	312/312	239/239	252/252	300/300	312/312	334/334	320/320	176/176
C628-M1	257/257	139/139	103/103	122/122	369/369	116/116	118/118	98/98	278/278	97/97	140/140	253/253	109/109	152/152	247/259	146/146	121/121	178/178	173/173	140/140	217/217	141/141	207/207	242/242	294/294	126/126	410/410	287/303	359/359	317/317	310/310	376/376	257/257	238/238	?/?	236/236	252/252	300/300	312/312	334/334	320/320	176/176
C632-1	257/257	142/142	?/?	122/122	369/369	112/112	115/118	110/110	278/278	87/87	143/143	253/253	112/112	152/152	247/247	137/146	119/119	170/170	173/173	144/144	217/217	?/?	207/207	247/247	298/298	128/128	398/398	287/287	359/359	317/317	310/310	379/379	254/257	238/238	312/312	236/236	254/254	300/300	312/312	323/323	311/311	173/173
C632-1	257/257	142/142	103/103	122/122	369/369	110/139	115/115	110/110	278/278	87/104	143/143	253/253	109/109	152/152	247/247	137/146	119/123	178/178	170/173	144/144	217/217	141/141	207/207	247/247	298/298	128/128	398/398	303/303	375/375	317/317	312/312	379/379	257/257	238/238	312/312	236/236	252/252	316/316	312/312	323/323	311/311	173/176
C632-1	257/257	142/142	103/103	122/122	369/369	110/139	115/115	110/110	278/278	87/104	143/143	253/253	109/112	167/167	247/247	137/137	119/123	178/178	170/173	144/144	217/217	141/141	207/207	247/247	298/298	128/128	403/403	287/287	359/359	317/317	310/310	376/376	254/254	238/238	312/312	236/236	252/252	300/300	312/312	323/323	311/311	173/173
C632-1	257/257	139/139	?/?	122/122	369/369	112/139	115/115	110/110	282/282	104/104	143/143	233/233	112/112	167/167	259/259	146/146	119/119	170/170	173/173	144/144	217/217	141/141	207/207	247/247	298/298	128/128	403/403	279/279	?/?	?/?	?/?	?/?	?/?	238/238	?/?	236/241	254/254	316/316	325/325	323/323	320/320	173/173
C632-1	257/257	142/142	?/?	122/122	369/369	112/112	115/115	110/110	280/282	84/84	143/143	233/245	112/112	167/167	?/?	146/146	119/119	170/178	173/173	137/144	221/221	141/141	207/207	257/257	294/294	128/128	398/398	287/287	359/375	317/317	312/312	376/376	254/254	238/238	321/321	236/236	274/274	300/300	312/312	323/323	311/311	173/173
C632-1	257/257	142/142	103/103	122/122	369/369	110/110	115/115	110/110	278/282	?/?	143/143	233/253	?/?	152/152	259/259	137/137	123/123	178/178	173/173	144/144	217/217	141/141	207/207	247/247	298/298	128/128	398/398	303/303	375/375	317/317	312/312	379/379	257/257	238/238	312/312	236/236	252/252	316/316	312/312	323/323	311/311	176/189
C633-1U	247/247	139/139	101/101	122/131	354/372	110/110	115/115	98/98	278/278	82/87	143/143	245/248	109/109	167/167	247/247	137/146	121/121	178/178	173/175	144/144	217/217	141/150	207/207	257/257	298/298	128/128	?/?	279/279	359/359	310/320	?/?	?/?	257/257	238/238	312/312	241/241	252/252	300/300	312/312	330/334	320/320	181/181
C633-1U	247/247	139/139	101/101	122/122	372/372	110/110	115/115	110/110	278/278	87/87	143/143	248/248	109/109	167/167	247/247	137/137	121/121	170/170	173/175	144/144	217/217	150/150	207/207	242/257	298/298	128/128	403/403	279/287	359/375	310/320	312/312	379/379	257/257	238/238	321/321	241/241	252/252	300/300	312/312	334/334	320/320	173/173
C633-1U	247/247	139/139	101/101	122/131	372/372	110/110	115/115	110/110	278/278	82/87	143/143	245/248	109/109	167/167	247/247	146/146	121/121	178/178	175/175	137/144	217/217	150/150	207/207	242/242	298/298	128/128	403/403	287/291	375/375	310/310	?/?	379/379	257/257	238/238	321/321	239/239	252/252	300/300	312/319	334/334	320/320	173/173
C633-1U	247/257	139/139	101/101	131/131	372/372	110/110	115/115	110/110	278/278	82/87	143/143	245/245	109/109	152/152	247/247	137/146	113/121	170/170	173/173	144/144	217/217	150/150	207/207	242/242	298/298	126/128	403/403	287/287	359/359	320/320	291/312	?/?	257/257	238/238	321/321	239/239	252/252	300/300	312/312	330/330	320/320	173/173
C633-1U	247/247	139/139	101/101	122/131	372/372	110/110	115/115	98/98	278/278	87/97	143/143	245/248	109/109	167/167	247/247	146/146	121/121	178/178	173/175	137/144	217/217	141/150	207/207	242/242	298/298	128/128	403/403	279/303	370/370	317/317	291/291	?/?	257/257	238/238	321/321	236/236	252/252	300/300	312/312	330/334	320/320	?/?
C633-1U	247/249	139/142	101/101	122/131	372/372	110/139	115/115	110/110	278/278	82/97	143/143	245/248	109/112	152/152	247/247	146/146	121/121	170/178	173/173	137/137	217/217	150/150	207/207	242/257	298/298	128/128	403/403	279/279	375/375	310/320	312/312	376/376	257/257	238/238	321/321	241/241	252/252	300/300	319/319	323/323	320/320	176/176
C998	249/257	139/142	103/103	122/131	372/372	120/120	115/115	98/98	276/276	87/87	137/143	256/256	112/112	152/152	259/259	137/137	113/121	170/180	170/173	?/?	217/217	141/150	207/207	242/247	298/298	126/126	398/398	303/303	359/375	320/320	310/310	376/376	257/257	261/261	312/312	236/236	274/274	300/300	312/312	323/323	311/311	?/?
C998	249/249	139/142	103/103	122/131	372/372	112/116	118/118	100/100	276/276	87/87	137/143	245/245	112/112	154/154	259/259	137/146	113/121	180/180	173/173	144/144	217/217	141/150	207/207	242/242	298/298	126/128	398/398	303/303	375/375	317/317	310/310	379/379	257/257	238/238	321/321	236/243	252/252	300/300	312/312	323/323	311/320	176/176
C998	249/249	142/142	103/103	122/122	372/372	120/120	118/118	110/110	276/276	87/87	143/143	256/256	112/112	152/152	259/259	137/146	121/121	180/180	173/173	144/144	221/221	141/150	207/207	242/247	298/298	128/128	398/398	289/289	359/375	317/320	310/310	379/379	?/?	238/238	321/321	236/243	252/252	300/300	312/312	323/323	320/320	176/176
C998	?/?	?/?	?/?	122/131	?/?	?/?	?/?	?/?	?/?	95/100	?/?	?/?	112/112	?/?	?/?	146/146	113/121	170/180	170/170	134/134	217/217	141/141	?/?	?/?	300/300	?/?	?/?	?/?	?/?	?/?	?/?	?/?	?/?	238/238	?/?	?/?	?/?	?/?	?/?	311/311	311/311	176/176
C998	249/257	142/142	103/103	122/131	372/372	112/112	118/118	100/100	276/276	87/87	137/143	245/256	112/112	154/154	259/259	137/146	113/113	180/180	170/170	144/144	221/221	141/150	207/207	242/242	298/298	128/128	398/398	289/303	359/375	320/320	310/310	379/379	257/257	238/238	321/321	236/243	252/274	300/300	312/312	334/334	320/320	189/189
C998	249/257	139/142	103/103	122/122	372/372	112/116	118/118	100/100	274/276	87/87	143/143	?/?	112/112	152/152	259/259	146/146	113/113	180/180	173/173	144/144	221/221	141/150	207/207	242/247	298/298	126/128	398/398	289/303	359/375	317/320	310/310	379/379	257/257	238/238	321/321	236/243	252/252	300/300	312/312	323/323	320/320	176/176
C998	?/?	?/?	103/103	?/?	372/372	?/?	115/115	100/100	278/278	97/97	?/?	?/?	109/109	?/?	?/?	146/146	121/121	170/170	?/?	144/144	217/217	141/150	207/207	247/247	298/298	126/128	398/398	303/303	359/375	320/320	310/310	379/379	?/?	238/238	321/321	236/236	252/252	300/300	312/312	323/323	320/320	176/176
C998	249/257	139/142	103/103	122/131	372/372	112/116	115/118	100/100	274/276	87/87	137/143	245/253	112/112	152/152	259/259	146/146	121/121	170/180	170/173	144/144	217/217	141/150	207/207	247/247	298/298	126/128	398/398	289/303	375/375	317/320	291/291	379/379	257/257	238/238	312/312	236/236	252/274	300/300	312/312	323/323	320/320	176/176
C998	257/257	139/142	103/103	131/131	372/372	112/112	115/118	100/100	276/276	87/87	137/143	248/256	112/112	154/154	259/259	146/146	113/113	170/170	170/170	144/144	217/217	141/141	207/207	242/247	298/298	126/128	398/398	289/303	359/375	317/317	310/310	376/376	257/257	238/238	321/321	236/243	252/252	300/300	312/312	323/323	?/?	176/176
C999	257/257	142/142	103/103	122/122	369/369	116/116	115/118	98/98	280/280	87/97	140/143	245/245	112/112	152/152	259/259	137/146	119/121	167/167	173/173	137/137	217/217	141/150	207/207	242/242	294/294	126/128	403/403	303/303	372/372	317/317	310/310	376/376	257/257	238/238	324/324	236/239	254/254	300/300	312/312	334/334	311/311	173/173
C999	257/257	142/142	103/103	122/122	369/369	116/116	115/118	98/98	276/276	87/97	140/143	262/262	112/112	152/152	259/259	137/146	119/121	180/180	173/173	137/137	217/217	141/141	207/207	242/242	294/294	126/128	403/403	303/303	359/359	317/317	310/310	376/376	257/257	238/238	321/324	236/239	254/267	300/300	312/312	320/320	320/320	176/176
C999	?/?	142/142	103/103	?/?	369/369	116/116	115/115	98/98	280/280	87/97	143/143	?/?	112/112	145/145	259/259	137/137	121/121	167/167	173/173	137/137	217/217	141/150	207/207	242/242	294/294	126/128	403/403	303/303	372/372	317/317	310/310	376/376	?/?	238/238	321/324	236/236	254/267	300/300	312/312	334/334	311/311	173/173
C999	257/257	142/142	103/103	122/122	369/369	116/116	115/118	98/98	276/280	97/97	140/143	245/262	112/112	152/152	259/259	137/146	119/119	167/180	173/173	137/137	217/217	141/150	207/207	242/242	294/298	126/128	403/403	303/303	359/372	317/317	310/310	376/376	257/257	238/238	324/324	236/236	254/254	300/300	312/312	334/334	311/311	173/173
C999	257/257	142/142	103/103	122/122	369/369	116/116	115/118	98/98	280/280	87/97	143/143	245/245	112/112	152/152	259/259	137/146	119/121	167/167	173/173	134/134	217/217	141/141	207/207	242/242	294/294	126/126	403/403	303/303	359/372	317/317	310/310	376/376	257/257	238/238	321/324	236/239	254/267	300/300	312/312	334/334	311/311	?/?
C999	257/257	142/142	103/103	?/?	369/369	116/116	118/118	98/98	280/280	87/87	140/140	?/?	109/112	145/145	259/259	146/146	119/121	180/180	173/173	137/137	221/221	141/141	207/207	242/242	294/298	128/128	403/403	303/303	359/372	317/317	310/310	376/376	?/?	238/238	321/324	236/236	254/267	300/300	312/312	334/334	?/?	173/173
C999	257/257	142/142	103/103	122/122	369/369	116/116	115/118	98/98	276/276	87/97	143/143	256/256	112/112	152/152	259/259	146/146	121/121	167/180	173/173	?/?	217/217	141/150	207/207	242/242	298/298	126/126	403/403	303/303	359/359	317/317	310/310	376/376	257/257	238/238	321/324	239/239	267/267	300/300	312/312	334/334	311/320	173/173
C999	257/257	142/142	103/103	122/122	367/367	116/116	115/115	98/98	276/280	87/97	140/143	245/245	112/112	152/152	259/259	137/146	119/121	180/180	173/173	137/137	217/217	?/?	207/207	242/242	294/294	126/128	403/403	303/303	359/372	317/317	310/310	376/376	?/?	238/238	321/321	236/236	267/267	300/300	312/312	334/334	311/311	173/173
C999	257/257	142/142	103/103	122/122	367/367	116/116	113/115	98/98	276/276	87/87	140/140	256/256	86/112	152/152	259/259	137/137	121/121	167/167	173/173	137/137	217/217	141/150	207/207	242/242	298/298	126/128	403/403	303/303	359/372	317/317	310/310	376/376	257/257	238/238	321/324	236/236	254/267	300/300	312/312	334/334	311/320	176/176
